# Supplementary material for: Genomics of an extreme psychrophile, Psychromonas ingrahamii
Source: BMC Genomics. 2008 May 6;9:210. doi: 10.1186/1471-2164-9-210 (PMC2405808; doi:10.1186/1471-2164-9-210)
Supplement: Additional file 1 — Ping Correspodence Analysis. Correspondence analysis of amino acid content of Psychromonas ingrahamii proteins. Gene number, Cluster number, Product [file 1471-2164-9-210-S1.xls]

## Sheet: ping_ca_pub
gene	cluster	locus_tag	complement	start	end	product
1	6	Ping_0001	Y	6451	7047	predicted transposase
2	6	Ping_0002	Y	6998	7483	transposase and inactivated derivative
3	3	Ping_0003	Y	7861	9195	heat shock protein HslVU, ATPase subunit HslU
4	6	Ping_0004	Y	9207	9761	20S proteasome, A and B subunits
5	6	ftsN	Y	10064	10597	cell division protein FtsN
6	6	Ping_0006	Y	10601	12349	arginyl-tRNA synthetase
7	2	Ping_0007	Y	12572	13027	hypothetical protein
8	6	Ping_0008	Y	13204	15375	UvrD/REP helicase
9	1	Ping_0009	Y	15412	16119	HAD-superfamily hydrolase, subfamily IA, variant 1
10	6	Ping_0010	Y	16153	17052	tyrosine recombinase XerC
11	2	Ping_0011		17602	18108	hypothetical protein
12	1	Ping_0012		18217	19665	hypothetical protein DUF877
13	2	Ping_0013		19699	20217	secreted protein Hcp, potential oxidative stress protein
14	6	Ping_0014		20228	20935	hypothetical protein
15	1	Ping_0015		20951	22315	hypothetical protein DUF876
16	1	Ping_0016		22319	22966	hypothetical protein
17	1	Ping_0017		22981	26403	hypothetical protein
18	6	Ping_0018		26407	28101	hypothetical protein
19	6	Ping_0019		28101	28589	hypothetical protein DUF796
20	1	Ping_0020		28589	28993	hypothetical protein
21	1	Ping_0021		28993	30762	hypothetical protein DUF879
22	6	Ping_0022		30759	31712	hypothetical protein DUF1305
23	2	Ping_0023		31751	34876	Rhs element Vgr protein
24	6	Ping_0024		34893	37742	pentapeptide repeat protein
25	2	Ping_0025		37743	38789	pentapeptide repeat protein
26	2	Ping_0026		38873	39523	hypothetical protein
27	5	Ping_0027		39545	39958	hypothetical protein
28	2	Ping_0028		40134	43757	Rhs element Vgr protein
29	1	Ping_0029		43781	46711	pentapeptide repeat protein
30	1	Ping_0030		46717	47796	pentapeptide repeat protein
31	1	Ping_0031		47840	48484	hypothetical protein
32	5	Ping_0032		48493	48903	hypothetical protein
33	6	Ping_0033		48954	50753	histidine kinase, HAMP region domain protein
34	1	Ping_0034		50753	51106	hypothetical protein
35	3	Ping_0035		51362	53788	transporter major facilitator superfamily MFS_1
36	6	Ping_0036		53800	54942	D-alanine--D-alanine ligase
37	2	Ping_0037	Y	55201	56406	ABC-type uncharacterized transport system, periplasmic component
39	6	Ping_0040	Y	58562	59389
40	6	Ping_0041	Y	59442	60707	diaminopimelate epimerase dapF
42	6	Ping_0043		61851	62336	Frataxin family protein
43	4	Ping_0044		63117	64823	pantetheine-phosphate adenylyltransferase CoaD
44	6	Ping_0045	Y	65289	66059	hypothetical protein
45	6	Ping_0046	Y	66314	67786	short-chain dehydrogenase/reductase SDR
46	6	Ping_0047		68054	69061	transcriptional regulator (GntR family) with HTH domain
47	6	Ping_0048		69103	69942	taurine ABC transporter, periplasmic binding protein
48	3	Ping_0049		69952	70944	ABC transporter for nitrate/sulfonate/bicarbonate ATP-binding protein
49	5	Ping_0050	Y	71683	72420	ABC taurine transporter, binding protein inner membrane component
50	6	Ping_0051		72640	74052	hypothetical protein DUF81
51	6	Ping_0052	Y	74599	75579	adenosylmethionine-8-amino-7-oxononanoate aminotransferase bioA
52	6	Ping_0053	Y	76031	76843	ISSod15 transposase
55	6	Ping_0056	Y	77684	78361	ribosomal protein L28
56	6	Ping_0057		78569	79804	DNA repair protein RadC
57	3	Ping_0058		79804	80259	fused 4'-phosphopantothenoylcysteine decarboxylase and phosphopantothenoylcysteine synthetase, FMN-binding Dfp
58	6	Ping_0059		80294	80896	deoxyuridine 5'-triphosphate nucleotidohydrolase (deoxyuridinetriphosphatase) Dut
60	1	Ping_0061	Y	81340	83949	methionine repressor MetJ
61	6	Ping_0062	Y	84139	85116	adenylate cyclase
63	6	Ping_0064	Y	86239	87870	hypothetical protein DUF339
64	6	rpoE		88101	88682	L-aspartate oxidase
65	2	Ping_0066		88695	89228	RNA polymerase sigma-24 factor sigma(E) RpoE
66	1	Ping_0067		89413	90420	RNA polymerase sigma(E) factor negative regulatory protein RseA
67	2	rseC		90424	90873	RNA polymerase sigma(E) factor regulatory protein RseB
68	6	Ping_0069		97662	98561	RNA polymerase sigma(E) factor regulatory protein RseC
70	6	Ping_0071	Y	99340	100158	hypothetical protein
71	6	Ping_0072	Y	100251	100826	shikimate 5-dehydrogenase AroE
72	6	Ping_0073	Y	100832	101341	ribosome maturation factor
73	2	Ping_0074	Y	101393	101956	phosphoribosylaminoimidazole carboxylase, catalytic subunit PurK
74	1	Ping_0075	Y	101958	102431	DNA topoisomerase, type IA, Zn finger domain protein
75	6	Ping_0076	Y	102477	103535	hypothetical protein DUF494
76	6	Ping_0077	Y	103658	104740	DNA protecting protein DprA
77	3	Ping_0078		104839	105342	peptidoglycan-binding LysM domain
78	6	Ping_0079		105437	106387	peptide deformylase
79	6	Ping_0080		106392	107702	methionyl-tRNA formyltransferase
80	6	Ping_0081		107913	109289	sun protein
81	5	trkH		109302	110747	potassium uptake protein with TrkA-N domain
82	2	Ping_0083	Y	111015	112376	potassium uptake protein TrkH
84	6	Ping_0085		113145	114980	hypothetical protein
85	6	Ping_0086	Y	115296	116246	glucosamine--fructose-6-phosphate aminotransferase, isomerizing
86	6	Ping_0087	Y	116597	117577	transaldolase B
87	3	Ping_0088		118212	120098	transcriptional regulator, sugar-binding domain of SorC family
88	6	Ping_0089		120193	121341	PTS system, mannitol-specific IIABC protein
89	6	Ping_0090		121396	121935	mannitol dehydrogenase, C-terminal domain
90	6	Ping_0091	Y	122411	123406	mannitol repressor
91	6	Ping_0092		123735	124835	fermentative D-lactate dehydrogenase, NAD-dependent
92	6	Ping_0093	Y	124919	126550	arabinose kinase
93	1	Ping_0094	Y	126788	127648	phosphoenolpyruvate carboxykinase (ATP)
94	2	Ping_0095	Y	127724	128128	Hsp33 protein
95	6	Ping_0096		128460	129293	heat shock protein ribosome-associated S4 domain protein
96	2	Ping_0097		129387	131375	general secretion pathway protein C
97	6	Ping_0098		131375	132910	general secretion pathway protein D
98	3	Ping_0099		132936	134126	general secretion pathway protein E
99	6	Ping_0100		134210	134644	general secretion pathway protein F
100	2	Ping_0101		134713	135258	general secretion pathway protein G
101	2	Ping_0102		135255	135641	general secretion pathway protein H
102	6	Ping_0103		135628	136263	general secretion pathway protein I
103	6	Ping_0104		136263	137246	general secretion pathway protein J
104	6	Ping_0105		137299	138510	general secretion pathway protein K
105	2	Ping_0106		138640	139122	general secretion pathway protein L
106	3	Ping_0107		139160	139912	general secretion pathway protein M
107	6	Ping_0108		140042	140671	type II secretion system protein N
108	6	Ping_0109		140766	141404	LexA repressor
109	5	Ping_0110		141500	142909	electron transport protein SCO1/SenC
110	6	Ping_0111	Y	143052	143534	DNA-damage-inducible protein
111	6	Ping_0112		143670	144587	N-acetyltransferase, GCN5-related
112	6	Ping_0113		145732	149415	Homoserine O-succinyltransferase MetA
113	6	Ping_0114		149908	153150	5-methyltetrahydrofolate/homocysteine methyltransferase MetE or H
114	1	Ping_0115	Y	153210	154310	predicted helicase, superfamily II SNF2-related
115	3	Ping_0116	Y	154335	154793	ferredoxin
116	3	Ping_0117	Y	155281	155697	methylglyoxal synthase MgsA
117	6	Ping_0118		155863	157293	hypothetical protein
118	6	Ping_0119	Y	157390	157947	pyridine nucleotide-disulphide oxidoreductase dimerisation region
119	1	Ping_0120		159129	160433	nucleotide phosphate derivative pyrophosphohydrolases, MutT/nudix family protein
120	2	Ping_0121		160558	161634	diverged AAA-family ATPase containing protein
121	6	Ping_0122		161807	165100	hypothetical protein
122	1	Ping_0125		167753	168175	hypothetical protein
123	5	Ping_0127	Y	169056	169562
124	6	Ping_0128	Y	169555	170247
125	6	Ping_0129	Y	170407	171033	universal stress protein containing UspA domain
126	6	Ping_0130	Y	171030	171998
127	6	Ping_0131	Y	171998	173431	hypothetical protein
128	6	Ping_0132	Y	173478	174941	hypothetical protein
129	5	Ping_0133	Y	175017	176324	2-dehydro-3-deoxyphosphogluconate aldolase/4-hydroxy-2-oxoglutarate aldolase (eda)
130	5	dctQ-4	Y	176391	176882	2-dehydro-3-deoxygluconokinase
131	6	Ping_0135		177167	178141	glucuronate isomerase
132	6	Ping_0136		178308	179492	D-mannonate oxidoreductase NAD-binding
134	6	Ping_0138		180220	181026	tripartite ATP-independent (TRAP) C4-dicarboxylate transporter inner membrane DctQ subunit
135	6	Ping_0139		182140	184401	tripartite ATP-independent (TRAP) C4-dicarboxylate transporter, periplasmic DctP subunit
136	2	Ping_0141	Y	186414	187397	mannonate dehydratase
137	6	Ping_0142		187432	189051	hypothetical protein
139	1	Ping_0145	Y	190162	191559	glycoside hydrolase, family 3 domain protein
140	2	Ping_0146	Y	191553	192122
142	1	Ping_0149		193517	194719	diguanylate cyclase and sensory box/GGDEF/EAL domains
143	6	Ping_0150		194756	197338	hypothetical protein with HTH domain
144	1	Ping_0151	Y	197542	198213
145	2	Ping_0152	Y	198292	198819	type III restriction enzyme, res subunit
146	1	Ping_0153	Y	198816	201569	hypothetical protein
147	1	Ping_0154	Y	201571	203889	predicted DNA-binding transcriptional regulator, helix-turn-helix domain
148	1	Ping_0155	Y	203882	205105
149	6	Ping_0156		205197	205802	restriction modification system DNA specificity domain
150	6	Ping_0157	Y	206186	208741	type III restriction enzyme, res subunit
151	6	Ping_0158		208944	210008	HAD-superfamily hydrolase, subfamily IA, variant 3
152	6	Ping_0159		210001	210558	hypothetical protein
153	6	pilO		210558	211130	hypothetical protein
154	6	pilP		211127	211651	hypothetical protein
155	2	Ping_0162		211679	213748	phage integrase family protein
156	6	Ping_0163		213919	214434	HAD-superfamily hydrolase, subfamily IA, variant 3
157	6	Ping_0164		214434	215504	penicillin-binding protein, 1A family
158	1	Ping_0165		215708	216643	type IV pilus assembly protein PilM
159	1	Ping_0166		216636	217463	type IV pilus biogenesis protein, PilN
160	6	Ping_0167		217676	218344	type IV pilus biogenesis protein PilO
161	6	Ping_0168		218355	219356	type IV pilus biogenesis protein PilP
162	2	Ping_0169	Y	219431	219844	type IV pilus secretin PilQ
163	6	Ping_0170	Y	219957	220394	shikimate kinase AroK,L
164	5	Ping_0171	Y	220480	221076	3-dehydroquinate synthase AroB
165	6	Ping_0172		221202	221555	sporulation domain protein
166	6	Ping_0173		221555	222049	DNA adenine methylase
167	5	Ping_0174		222077	222880	Ribulose-phosphate 3-epimerase
168	5	Ping_0175	Y	223058	223783	tryptophanyl-tRNA synthetase
169	6	Ping_0176	Y	223829	225058	lactoylglutathione lyase (glyoxalase II)
170	6	Ping_0177		225135	226889	cytochrome c, class I
171	1	Ping_0178		226889	227716	inner membrane protein DUF205
172	1	Ping_0179	Y	227769	228338	dihydroneopterin aldolase FolB
173	5	Ping_0180	Y	228782	230047	2-amino-4-hydroxy-6-hydroxymethyldihydropteridine pyrophosphokinase
174	6	Ping_0181	Y	230064	230744	undecaprenyl pyrophosphate phosphatase
175	6	Ping_0182		230918	232426	undecaprenyl pyrophosphate phosphatase
177	6	Ping_0184	Y	232885	233532	general secretion pathway ATPase protein
178	3	Ping_0185	Y	233944	234627	general secretion pathway protein B
179	6	Ping_0186	Y	234643	235056	predicted signal transduction protein (SH3 domain)
180	6	Ping_0187		235412	238252	phosphate transporter
181	3	Ping_0188	Y	238361	239281	hypothetical protein DUF47
182	6	Ping_0189	Y	239372	240769	adenylate cyclase
183	1	Ping_0190	Y	240754	241767	hypothetical protein
184	6	Ping_0191	Y	241782	242858	hypothetical protein
185	6	dnaB	Y	242921	244321	PspA/IM30 family protein
186	3	Ping_0193	Y	244433	244789	hypothetical protein
187	6	Ping_0194		245011	247410	fused deadenylyltransferase and adenylyltransferase for glutamine synthetase
188	3	Ping_0195		247404	247814	lauroyl (or palmitoleoyl)-acyl carrier protein (ACP)-dependent acyltransferase
189	6	Ping_0196		247894	248517	O-succinylbenzoic acid--CoA ligase
190	5	Ping_0197		248522	249988	O-succinylbenzoate-CoA synthase
191	6	Ping_0198		249992	250513	alanine racemase
192	6	Ping_0199		250662	252470	replicative DNA helicase DnaB
193	6	Ping_0200	Y	252542	252895	diacylglycerol kinase
194	6	Ping_0201		253191	254867	glycerol-3-phosphate O-acyltransferase
195	2	hslJ	Y	254890	255348	sulfur transferase rhodanese domain protein
196	6	Ping_0203	Y	255345	257492	elongation factor
198	6	Ping_0206	Y	259352	260476	protoporphyrinogen oxidase
199	1	Ping_0207	Y	260466	261833	ATP-dependent DNA helicase RecQ
200	2	Ping_0208	Y	261850	262329	hypothetical protein
201	3	Ping_0209	Y	262345	262911	ATP-dependent endonuclease of the OLD family
202	6	Ping_0210	Y	263126	263728	heat shock protein HslJ
203	6	Ping_0211		264061	264717	(p)ppGpp synthetase II and guanosine-3',5'-bis pyrophosphate 3'-pyrophosphohydrolase
204	6	Ping_0212		264982	267033
205	6	Ping_0213	Y	267138	267734	hypothetical protein
206	5	Ping_0214	Y	267796	269115	anhydro-N-acetylmuramic acid kinase
207	6	Ping_0215	Y	269538	270185	coproporphyrinogen III oxidase, oxygen-independent
208	6	Ping_0216	Y	270302	271861	hypothetical protein
209	6	Ping_0217		272473	272919	hypothetical protein DUF414
210	6	Ping_0218		273270	274334	cytochrome c, class I
211	6	Ping_0219		274322	275290	GTP-binding protein essential for cell cycle , HSR1-related
213	6	Ping_0221	Y	276412	278772	cob(I)alamin adenosyltransferase
214	3	Ping_0222		279687	281114	Na+/H+ antiporter NhaA
215	6	Ping_0223	Y	281415	282098	beta-lactamase domain protein, predicted metal-binding enzyme
216	6	Ping_0224	Y	282480	283931	2-isopropylmalate synthase
218	6	Ping_0226	Y	285034	287670	UDP-N-acetylenolpyruvoylglucosamine reductase
219	6	Ping_0227	Y	287814	288962	biotin--acetyl-CoA-carboxylase ligase
220	6	Ping_0228		289475	290497	hypothetical protein
221	6	Ping_0229		290513	291295	diguanylate cyclase regulation
222	6	Ping_0230		291319	292227	Na+/H+ antiporter NhaA
223	6	Ping_0231		292252	293460	short-chain dehydrogenase/reductase SDR
224	6	Ping_0232		293604	295484	xylulokinase
225	6	Ping_0233	Y	295533	296072	regulator of information, SirA family
226	6	Ping_0234		302809	304059	phosphoenolpyruvate carboxylase
227	1	Ping_0235	Y	304283	304837	acetylornithine deacetylase (ArgE)
228	6	Ping_0236	Y	304922	305641	N-acetyl-gamma-glutamyl-phosphate reductase
229	5	Ping_0237	Y	305755	306222	acetylglutamate kinase
230	2	Ping_0238	Y	306307	307245	ornithine carbamoyltransferase
231	2	Ping_0239	Y	307385	307978	argininosuccinate synthase
232	1	Ping_0240	Y	308098	308970	argininosuccinate lyase
233	6	Ping_0241		309481	310512	structural toxin protein (hemagglutinin/hemolysin) RtxA
236	6	Ping_0244		312718	313293	hypothetical protein
237	2	Ping_0245		313396	314163	hypothetical protein
238	3	Ping_0246		314355	314894	hypothetical protein DUF511
240	4	Ping_0248		315743	325579	hypothetical protein
241	6	Ping_0249		326560	327123	transposase IS116/IS110/IS902 family protein
243	5	Ping_0251	Y	328062	328451	prophage CP4-57 regulatory
244	6	Ping_0252	Y	328931	329404	hypothetical protein
245	6	Ping_0253	Y	329821	330783	cell-division initiation protein DivIVA
246	6	Ping_0254		331406	332098	transposase (resolvase, DNA invertase)
247	6	Ping_0255		332086	333144	hypothetical protein
248	6	Ping_0256	Y	333141	334229	PKD domain containing protein
249	2	Ping_0257		334620	337346	phosphoglycerate mutase
250	6	Ping_0258	Y	337553	338977	hypothetical protein
252	3	Ping_0260	Y	339696	341531	N-acetyltransferase, GCN5-related
253	2	Ping_0261		341934	342392	proline iminopeptidase
255	5	Ping_0263		343463	345181	FAD dependent oxidoreductase
256	6	Ping_0264		345301	347145	naringenin-chalcone synthase
257	6	Ping_0265		347145	347831	hypothetical protein
258	2	Ping_0266	Y	347926	348807	phospholipase
259	6	Ping_0268		349324	350451	hypothetical protein
261	2	Ping_0270		351737	352102	probable transposase
262	4	Ping_0271		352099	352572	hypothetical protein
263	6	Ping_0272		352591	354813	Na+/solute symporter
264	6	Ping_0273		355400	358636	diguanylate cyclase
266	6	Ping_0275	Y	359814	360869	predicted outer membrane protein
267	6	Ping_0276		361059	362459
268	6	Ping_0277		362456	363292	peptidase M14, carboxypeptidase A
269	5	Ping_0278		363314	364705	hypothetical protein
271	6	Ping_0280	Y	366571	367218	twin-arginine translocation (Tat) pathway signal sequence domain protein
272	6	Ping_0281	Y	367681	369108	oxidoreductase FAD/NAD(P)-binding domain protein
273	1	Ping_0282	Y	369108	369800	diguanylate cyclase with PAS/PAC sensor
275	6	Ping_0284		370730	371785	transcriptional regulator protein with HTH domain AraC family
276	6	Ping_0285		371802	372899	ethanolamine ammonia lyase large subunit
277	6	Ping_0286		373016	374077	ethanolamine ammonia-lyase small subunit
278	6	Ping_0287		374087	375214	ethanolamine transproter
279	3	Ping_0288	Y	375301	375711	cold-shock protein, DNA-binding
280	6	Ping_0289		376027	377847	OmpA/MotB domain protein
281	3	Ping_0290		377847	378923	sensor histidine kinase with ATPase domain
282	5	Ping_0291		378925	379974	response regulator
283	6	Ping_0292		379971	381563	hypothetical protein
284	1	Ping_0293		381835	383748	selenophosphate synthase
285	2	Ping_0294	Y	383806	384207	RNA 2-selenouridine synthase
286	6	Ping_0295	Y	384448	384900	2-dehydro-3-deoxyphosphoheptonate aldolase AroF,G,H
287	1	Ping_0296		385109	385891	fused chorismate mutase and prephenate dehydrogenase
288	6	Ping_0297		386153	387112	ribosomal subunit interface protein
289	6	Ping_0298		387379	388797	ABC transporter extracellular solute-binding protein, family 5
290	6	Ping_0299	Y	388960	390234	ABC transporter substrate binding inner membrane protein
291	6	Ping_0300	Y	391237	395031	ABC transporter binding protein inner membrane protein
292	6	Ping_0301		395445	395825	ABC transporter for oligopeptide/dipeptide ATP-binding protein
293	6	Ping_0302	Y	395954	397510	lytic transglycosylase, catalytic
294	6	Ping_0303		397705	399873	pilus assembly protein
295	6	Ping_0304		399941	401536	transcriptional regulator binding arginine
296	6	Ping_0305		401986	403926	ABC arginine transporter extracellular solute-binding protein, family 3
297	6	Ping_0306	Y	404048	405133	malate dehydrogenase, NAD-dependent
298	6	Ping_0307	Y	405342	406508	fused siroheme synthase 1,3-dimethyluroporphyriongen III dehydrogenase and siroheme ferrochelatase and uroporphyrinogen methyltransferase
299	4	Ping_0308	Y	406839	407258	glucose-1-phosphate adenylyltransferase
301	3	rpoD	Y	409447	411300	hypothetical protein
302	6	Ping_0311	Y	411412	413163	predicted DNA-binding transcriptional regulator, helix-turn-helix domain
303	6	Ping_0312	Y	413377	413820	malate synthase
305	6	gcp		414336	415361	alpha amylase, catalytic region
306	1	Ping_0315		415578	416621	metal-dependent phosphohydrolase, HD sub domain
307	6	Ping_0316	Y	416727	417734	glucose sorbosone dehydrogenase
308	6	Ping_0317	Y	417747	418544	hypothetical protein
309	5	Ping_0318	Y	418551	419327	membrane protein-like protein
310	2	Ping_0319	Y	419324	419734	RNA polymerase sigma-70 factor RpoD
312	6	Ping_0321	Y	420083	421723	GatB/Yqey domain protein
313	2	Ping_0322	Y	421720	422352	ribosomal protein S21
314	6	Ping_0323	Y	422433	423188	O-sialoglycoprotein endopeptidase Gcp
315	6	Ping_0324		423677	425329	chain length determinant protein-like
316	1	Ping_0325	Y	425409	426062	delta-aminolevulinic acid dehydratase
317	1	Ping_0326	Y	426043	426852	TatD-related deoxyribonuclease
318	6	Ping_0327		427050	428069	Sec-independent protein translocase, TatC subunit
319	1	Ping_0328	Y	428118	428891	twin-arginine translocation protein, TatB subunit
320	6	Ping_0329	Y	428896	429942	twin-arginine translocation protein, TatA/E family subunit
321	6	Ping_0330		430068	430763	2-polyprenylphenol 6-hydroxylase
322	1	Ping_0331	Y	430809	431645	hypothetical protein DUF1243
323	6	Ping_0332	Y	431801	433045	ubiquinone/menaquinone biosynthesis methyltransferases
324	5	Ping_0333	Y	433046	434296	glucose-6-phosphate isomerase
325	6	Ping_0334	Y	434303	435334	exopolysaccharide biosynthesis protein-like
326	6	Ping_0335	Y	435349	436284	glycosyltransferase sugar-binding region containing DXD motif
327	6	Ping_0336		436339	437538	glycosyl transferase, family 9
329	6	Ping_0338		438671	439021	glycosyl transferase, family 9
330	6	Ping_0339		439294	441297	lipopolysaccharide kinase
331	6	Ping_0340		441616	442032	glycosyl transferase, family 2
332	6	Ping_0341		442059	443564	3-deoxy-D-manno-octulosonic-acid transferase
333	5	Ping_0342		443561	444535	O-antigen polymerase
334	6	Ping_0343		444606	445484	lipopolysaccharide heptosyltransferase II
335	6	Ping_0344		445648	446574	ADP-L-glycero-D-manno-heptose-6-epimerase
336	6	Ping_0345		446599	447603	glycosyl transferase, group 1
337	6	Ping_0346	Y	447662	449500	thiosulfate:cyanide sulfurtransferase (rhodanese)
339	6	Ping_0348	Y	449913	451559	transketolase
340	6	Ping_0350	Y	452767	453609	ABC transporter protein for ribose or fucose
341	1	Ping_0351	Y	453637	454434	ABC transporter for ribose ATP-binding protein
342	6	Ping_0352	Y	454421	456166	ABC ribose transporter inner membrane translocator
343	6	Ping_0355	Y	456785	458083	transcriptional regulator for D-ribose, periplasmic binding protein, LacI family
344	5	Ping_0356		458186	459100	ribokinase
345	6	Ping_0357		459328	461424	transcriptional regulator for D-ribose, periplasmic binding protein, LacI family
347	6	Ping_0360		462610	464580	amino acid-binding ACT domain protein
348	6	Ping_0361		464642	466144	acetolactate synthase, large subunit, biosynthetic type
349	6	Ping_0362		466213	466965
351	6	Ping_0364		467169	467966	alpha/beta hydrolase fold
352	6	Ping_0365		467974	469092	fused 2-succinyl-6-hydroxy-2,4-cyclohexadiene-1-carboxylic acid synthase and 2-oxoglutarate decarboxylase
353	3	Ping_0366		469123	469509
354	1	Ping_0367	Y	469549	470196
355	3	Ping_0368	Y	470242	471981	isochorismate synthases
356	6	Ping_0369	Y	472044	474881	1,4-dihydroxy-2-naphthoate octaprenyltransferase
357	6	Ping_0371		476362	477534	translation elongation factor G, EF-2
358	6	Ping_0372		477695	478771
359	1	Ping_0373		478921	479610	hypothetical protein
360	6	Ping_0374	Y	479611	480441	thiamine biosynthesis protein ThiC
362	6	Ping_0376	Y	481833	482909	adenylyl transferase
363	6	Ping_0377		483088	483819	thiamine biosynthesis protein ThiS
364	1	Ping_0378		484338	485624	thiazole biosynthesis family protein ThiG
365	6	Ping_0379	Y	485881	486351	thiazole biosynthesis protein ThiH
368	5	Ping_0382		487982	488350	O-antigen polymerase
369	6	Ping_0383		488626	489060	excinuclease ABC, A subunit
370	5	Ping_0384		489368	490276
371	6	Ping_0385		490823	491821	phosphoglycerate kinase
372	5	Ping_0386		491835	493439	fructose-bisphosphate aldolase, class II
373	6	Ping_0387		493572	494282	hypothetical protein DUF541
374	6	Ping_0388	Y	494356	494994	S-adenosylmethionine decarboxylase
376	1	Ping_0390		495945	496574	A/G-specific adenine glycosylase
378	6	Ping_0392		497259	498773	stress protein, tellurium resistance TerD
379	6	Ping_0393	Y	498911	501769	17 kDa surface antigen
380	6	Ping_0394	Y	501773	502255	hypothetical protein
381	6	Ping_0395	Y	502270	503784	hypothetical protein DUF74
382	3	Ping_0396		504058	505134	hypothetical protein
383	3	Ping_0397		505166	506230	hypothetical protein
384	3	Ping_0398	Y	506338	506892	hypothetical transmembrane protein DUF6
385	6	Ping_0399		507325	508338	ABC transporter for thiamine periplasmic binding protein
386	1	Ping_0400		508331	509032	ABC transporter for thiamine permease protein
388	1	Ping_0402		509817	510254	cyclic nucleotide-binding transcriptional regulator
389	1	Ping_0403		510574	511599	hypothetical protein UPF0270
390	6	Ping_0404		511596	512891	carbonate dehydratase
391	6	Ping_0405		513326	514534	cytochrome c554 class I
392	3	Ping_0406		514689	515459	Mg chelatase, subunit ChlI
393	6	Ping_0407		516310	516822	valyl-tRNA synthetase
394	1	Ping_0408	Y	516904	517845	DNA polymerase III chi subunit, HolC
395	1	Ping_0409	Y	518486	519268	leucyl aminopeptidase
396	2	Ping_0410		520183	522501	permease YjgP/YjgQ family protein
397	2	Ping_0411		522498	523562	permease YjgP/YjgQ family protein
398	6	Ping_0412	Y	524283	525062	RDD domain containing protein
399	5	Ping_0413	Y	525055	525708	phage integrase family protein
400	5	Ping_0414	Y	525708	526358	predicted carbonic anhydrase
401	6	Ping_0415	Y	526404	527234	hypothetical protein
402	6	Ping_0416	Y	527278	527709	hypothetical protein
403	6	Ping_0417	Y	527757	529070	hypothetical protein
404	6	Ping_0418		529139	529501	P-loop ATPase and inactivated derivatives-like
405	6	Ping_0419		529498	530031	phage integrase family protein
406	6	Ping_0421	Y	531327	532346	hypothetical protein
407	2	Ping_0422	Y	532509	533069	hypothetical protein
408	1	Ping_0423	Y	533703	536345	hypothetical protein
409	6	Ping_0424	Y	536389	537744	dipeptidase
410	2	Ping_0425	Y	537770	539167	peptidase domain protein
411	2	Ping_0426	Y	539175	539927	hypothetical protein
412	1	Ping_0427	Y	539924	541489	ABC transporter for amino acid ATP-binding protein
413	6	Ping_0428	Y	541492	542100	ABC polar amino acid transporter inner membrane protein
414	3	Ping_0429	Y	542150	544222	ABC polar amino acid transporter inner membrane protein
415	6	Ping_0430	Y	544307	545557	ABC transporter extracellular solute-binding protein, family 3
416	6	Ping_0431	Y	545606	546790	endoribonuclease L-PSP
417	6	Ping_0432		547858	548982	glutamyl-tRNA Gln amidotransferase subunit A
418	6	Ping_0433	Y	548990	550996	transcriptional regulator of LysR family
419	3	Ping_0434	Y	551005	552495	transcriptional regulators, LysR family
420	6	Ping_0436		553083	553886
421	6	Ping_0437		553911	554900	hypothetical protein
422	5	Ping_0438		554907	556457	2-deoxy-D-gluconate-3-dehydrogenase
423	1	Ping_0439		556497	557720	protein containing tetratricopeptide TPR_2 repeat
424	6	Ping_0440		557733	558944	RNA polymerase sigma-54 factor, interaction domain-containing protein
425	1	Ping_0441		558946	560352	hypothetical protein
426	3	Ping_0442		560363	561781	predicted polysaccharide biosynthesis protein
427	3	Ping_0443		561904	563781	protein involved in exopolysaccharide biosynthesis-like
428	6	Ping_0445	Y	564538	567300	polysaccharide export protein
429	3	Ping_0446	Y	567551	568975	sensor histidine kinase
430	6	Ping_0447	Y	568965	569753	UDP-N-acetyl-D-mannosaminuronic acid dehydrogenase
431	3	Ping_0448	Y	569828	571756	UDP-N-acetylglucosamine 2-epimerase
432	6	Ping_0449	Y	571753	572757	protein involved in cellulose biosynthesis (CelD)-like
433	1	Ping_0450	Y	572757	573893	heparinase II/III family protein
434	3	Ping_0451	Y	573897	574247	transmembrane protein EpsH
435	6	Ping_0452	Y	574249	575064
436	1	Ping_0453	Y	575064	575846	UDP-N-acetyl-D-mannosamine transferase
437	6	Ping_0454		576328	577482	hypothetical protein
438	6	Ping_0455		577536	578555	transporter of NadC family
439	6	Ping_0456		578687	579808	hypothetical protein
440	6	Ping_0457		579826	580971	glycosyl transferase, group 1
441	3	Ping_0458		581170	581916	capsular polysaccharide biosynthesis protein CapK
442	2	Ping_0459		582221	583657	O-antigen polymerase
443	3	Ping_0461		585001	586401	acyltransferase 3, O antigen
445	6	Ping_0463		587411	588868	membrane protein involved in colicin uptake-like
446	6	Ping_0464		589450	589851	hypothetical protein
447	6	Ping_0465		589874	590257	dolichyl-phosphate beta-D-mannosyltransferase
449	5	Ping_0467		590581	591282	glycosyl transferase, family 2
451	2	Ping_0469		591590	592456	small multidrug resistance protein
452	6	Ping_0470		592449	594008	xylose isomerase domain protein TIM barrel
453	6	Ping_0471		594044	594931	hypothetical protein
454	6	hlyD		595092	596171	glycosyl transferase, group 1
455	6	Ping_0473		596591	599692	polysaccharide deacetylase
456	5	Ping_0474		599980	601422	glycosyl transferase, group 1
457	4	Ping_0475		601668	602087	glycosyl transferase, group 1
458	4	Ping_0476		602675	603100	hypothetical protein
459	4	Ping_0477		603758	604204	hypothetical protein
460	4	Ping_0478		605080	605484
461	3	Ping_0479		606497	606886	undecaprenyl-phosphate galactose phosphotransferase
462	6	Ping_0480		606886	608574	hypothetical protein
463	3	pilC		609052	610284	F0F1-type ATP synthase F1, beta subunit
464	6	Ping_0483	Y	610888	612108	ATP synthase F1?, H+-transporting two-sector ATPase delta/epsilon subunit
465	6	Ping_0484	Y	612158	615925	F0F1?-ATPase subunit, putative AtpI
468	6	Ping_0487		618783	619382	ATP synthase F0, H+-transporting two-sector ATPase C subunit
469	6	Ping_0488	Y	619437	620663	ATP synthase F0, H+-transporting two-sector ATPase B/B' subunit
470	6	Ping_0489	Y	620898	622031	ATP synthase F1, alpha subunit
471	6	Ping_0490	Y	622256	623056	ATP synthase F1, H+-transporting two-sector ATPase gamma subunit
472	5	Ping_0491		623506	624963	secretion protein HlyD
473	6	Ping_0492		625231	626892	acriflavin resistance protein
474	6	Ping_0494		627570	628697	citrate transporter, Na+/H+ antiporter
475	6	Ping_0495	Y	630552	631271	fimbrial protein pilin
476	6	Ping_0496		631349	631870	methylation site containing protein
477	6	Ping_0497	Y	631839	632579	prepilin-type cleavage/methylation
478	6	Ping_0498		632621	633391	prepilin peptidase dependent protein D
479	1	Ping_0499		633551	635125	hypothetical protein
481	6	Ping_0501	Y	635596	636270	type IV pilus biogenesis protein PilC, type II secretion system protein
482	6	Ping_0502		636881	637426
483	6	Ping_0503		637456	639738	diguanylate cyclase regulation, EAL domain
484	5	Ping_0504	Y	639893	641170	multi-sensor histidine kinase with CHASE and PAS/PAC sensory domains
485	5	Ping_0505		641466	642329	hypothetical protein
486	6	Ping_0506		642363	643214	hypothetical protein
487	6	Ping_0507	Y	643291	644649	NADPH-dependent FMN reductase
488	6	Ping_0508	Y	644676	645800	N-acetylglucosamine repressor/kinase
489	6	Ping_0509	Y	646514	648457	N-acetylglucosamine-6-phosphate deacetylase
490	2	Ping_0510	Y	648790	649251	glucosamine-6-phosphate isomerase
491	3	Ping_0511	Y	649350	649742	PTS system, N-acetylglucosamine-specific IIBC subunit
492	4	Ping_0512		650250	652370	glutaminyl-tRNA synthetase
493	6	Ping_0513		653336	654337
494	3	Ping_0514	Y	654765	655757	type II secretion system protein (twitching motility protein)
495	6	Ping_0515		656041	657354	DNA polymerase III, epsilon subunit
496	6	Ping_0516	Y	657430	660372	ribonuclease H
498	2	Ping_0518		661190	661792	hydroxyacylglutathione hydrolase
499	6	Ping_0520		662484	663221	lytic murein transglycosylase, catalytic
500	1	Ping_0521		663442	664425	hypothetical protein
501	3	Ping_0522		664871	666331	DNA mismatch repair endonuclease mutH
502	1	Ping_0523		666467	668149	nucleotide phosphate derivative pyrophosphohydrolases, MutT/nudix family protein
503	6	Ping_0524	Y	668382	669377	PTS system phosphotransferase PtsP
506	6	Ping_0527		670826	671986	thymidylate synthase
507	6	Ping_0528	Y	672080	674860	glutathione-disulfide reductase
508	6	Ping_0529		675332	676666	phosphoserine aminotransferase
509	1	Ping_0530		676697	678910	diguanylate cyclase/phosphodiesterase with PAS/PAC and GAF sensor(s)
510	3	Ping_0531	Y	679164	680738	hypothetical protein
511	6	Ping_0532	Y	680746	681606	hypothetical protein
512	6	Ping_0533	Y	681616	682092	PKD domain containing protein
513	6	Ping_0534	Y	682092	683120	luciferase family protein
514	6	Ping_0535	Y	683291	684712	metallophosphoesterase
515	6	ubiF		684895	686052	predicted heat shock protein 70 family protein
516	6	Ping_0537	Y	686245	687927	diguanylate cyclase/phosphodiesterase with PAS/PAC and GAF sensor(s)
517	5	Ping_0538	Y	688039	689412	hypothetical alkylhydroperoxidase AhpD domain prot
518	3	dctQ-2	Y	689415	690038	GTP cyclohydrolase II
519	6	Ping_0540	Y	690210	691208
520	3	Ping_0541	Y	691807	692628	Pirin domain-containing protein
521	6	Ping_0542		692869	693513	predicted glutathione S-transferase
522	5	Ping_0543	Y	693556	694758	PTS system, trehalose-specific IIBC subunit
523	3	Ping_0544		695046	695903	trehalose-6-phosphate hydrolase
524	2	Ping_0545		696206	697843	octaprenyl-diphosphate synthase
525	5	Ping_0546		697897	698871	ribosomal protein L21
526	3	Ping_0547		698882	699865	ribosomal protein L27
527	6	Ping_0548		699862	700818	GTPase Obg
528	6	Ping_0549		700826	701812	hybrid sensory histidine kinase, ATPase domain
529	6	Ping_0550		701886	705425	RNA methyltransferase, TrmA family
530	2	Ping_0551		705434	705865	(p)ppGpp synthetase I and guanosine-3',5'-bis pyrophosphate 3'-pyrophosphohydrolase
531	6	Ping_0552	Y	706053	707057	apolipoprotein N-acyltransferase
532	2	Ping_0553		707551	708903	Mg/Co transporter CBS domain-containing protein
533	6	Ping_0554	Y	709989	711587	hypothetical protein UPF0054
534	4	Ping_0555		712575	716855	PhoH family protein
535	2	Ping_0556		717103	718965	tRNA-i(6)A37 thiotransferase enzyme MiaB
536	6	Ping_0557	Y	720182	720823	2-octaprenyl-3-methyl-6-methoxy-1,4-benzoquinone hydroxylase UbiF
537	2	Ping_0558	Y	721285	722634	malic enzyme aka malate dehydrogenase (oxaloacetate-decarboxylating) (NADP(+))
538	2	Ping_0559		723084	725177	tripartite ATP-independent (TRAP) C4-dicarboxylate transporter, inner membraneDctM subunit
539	6	Ping_0560	Y	725425	726369	tripartite ATP-independent (TRAP) C4-dicarboxylate transporter inner membrane DctQ subunit
540	6	Ping_0561		727392	729092	tripartite ATP-independent (TRAP) C4-dicarboxylate transporter, periplasmic DctP subunit
541	6	Ping_0562		729220	730776	MscS mechanosensitive ion channel
542	3	Ping_0563		731012	731989	alpha/beta-hydrolase fold
543	5	Ping_0564		731992	732936	drug resistance transporter, Bcr/CflA subfamily
544	3	Ping_0565	Y	733069	734445	transcriptional regulator, substrate-binding, LysR family
545	6	Ping_0566	Y	734448	735992	ABC peptide transporter extracellular solute-binding protein, family 5
546	6	Ping_0567	Y	736503	737171	ABC peptide transporter, protein inner membrane binding component
547	1	hepA	Y	737324	740236	ABC peptide transporter, protein inner membrane binding component
548	6	Ping_0569	Y	747679	749178	ABC oligopeptide/dipeptide transporter ATP-binding protein
549	6	Ping_0570		749993	751009	ABC oligopeptide/dipeptide transporter ATP-binding protein
550	3	dctQ-3		751060	751596	hypothetical protein
551	5	Ping_0572		751679	752998	hypothetical protein
552	6	Ping_0573		753546	754469	transcriptional regulator for galactose, periplasmic binding protein, LacI family
553	5	Ping_0574		754459	755232	maltoporin
554	6	Ping_0575		755229	755891	glucan endo-1,3-beta-D-glucosidase
555	6	Ping_0576		755996	757021	carbohydrate-binding CenC domain protein
556	3	Ping_0577		757034	757654	predicted glycosyl hydrolase
557	6	Ping_0578	Y	757829	758209	thiol:disulfide interchange protein DsbA
558	6	Ping_0579	Y	758404	759273	glycoside hydrolase, family 16
559	6	Ping_0580	Y	759294	760088	hypothetical protein
560	6	Ping_0581	Y	760404	760886	hypothetical protein
561	6	Ping_0582	Y	760879	762258	ABC transporter for peptide ATP-binding protein
562	6	Ping_0583	Y	762370	763296	ABC peptide transporter extracellular solute-binding protein, family 5
563	3	dksA	Y	763341	763787	ABC peptide transporter, protein inner membrane binding component
564	6	Ping_0585		764357	766864	ABC peptide transporter, protein inner membrane binding component
565	3	Ping_0586		767019	767819	NAD(P) transhydrogenase, beta subunit
567	4	Ping_0588	Y	768487	769641	pseudouridine synthase, ribosomal large subunit
568	6	Ping_0589		770386	772050	RNA polymerase-associated protein HepA
569	1	Ping_0590		772509	772934	transcriptional regulator (GntR family) with HTH domain
570	6	Ping_0591		773058	774020	tripartite ATP-independent (TRAP) C4-dicarboxylate transporter, periplasmic DctP subunit
571	6	Ping_0592		774183	774578	tripartite ATP-independent (TRAP) C4-dicarboxylate transporter inner membrane DctQ subunit
572	5	Ping_0593		774701	775333	tripartite ATP-independent (TRAP) C4-dicarboxylate transporter, inner membraneDctM subunit
573	6	Ping_0594		775914	776627	ABC transporter ATP-binding protein
575	6	Ping_0596		777438	779630	predicted methyltransferase
576	6	Ping_0597		779767	780168	oxidoreductase, molybdopterin binding
577	1	Ping_0598		780173	780901	sulfite oxidase, ferric reductase transmembrane subunit, N-terminal domain
578	6	Ping_0599		781199	782131	aspartate 1-decarboxylase
579	6	Ping_0600	Y	782254	783483	pantoate--beta-alanine ligase
580	6	Ping_0601	Y	783748	784404	3-methyl-2-oxobutanoate hydroxymethyltransferase
581	6	Ping_0602	Y	784935	785525	2-amino-4-hydroxy-6-hydroxymethyldihydropteridine pyrophosphokinase
582	5	Ping_0603	Y	785871	786266	poly(A) polymerase
584	6	Ping_0605		787695	788264	RNA polymerase-binding dnaK suppressor protein DksA
585	6	Ping_0606		788277	789596	ATP-dependent helicase HrpB
586	6	ubiH		789589	790809	hypothetical protein
588	6	Ping_0609		791039	792241	hypothetical protein
589	6	Ping_0610		792426	793628	diguanylate cyclase regulation, PAS/PAC and GAF sensor(s)
590	6	Ping_0611	Y	793705	794112	glutathione-dependent formaldehyde-activating, GFA
591	6	Ping_0613	Y	795067	795495	6-phosphofructokinase
592	2	Ping_0614	Y	795609	796616	hypothetical protein
593	5	Ping_0615	Y	796626	797696	lysine E-type exporter protein (LYSE/YGGA)
594	6	Ping_0616	Y	797699	798886	hypothetical protein
595	6	Ping_0617		799429	800388	hypothetical protein UCP029143
596	6	Ping_0618		800395	802416	penicillin-binding protein 1B
600	1	Ping_0622	Y	803272	803883	D-3-phosphoglycerate dehydrogenase NAD-binding
601	3	Ping_0623		804020	805381	ribose 5-phosphate isomerase RpiA
602	6	Ping_0624		805396	806064	5-formyltetrahydrofolate cyclo-ligase
603	3	ftsX		806069	807055	hypothetical protein
604	6	rpoH		807225	808076	hypothetical protein DUF710
605	1	Ping_0627		808190	809020	yecA family protein
606	1	Ping_0628	Y	809053	810150	proline aminopeptidase P II
607	6	Ping_0629		810290	811096	2-octaprenyl-6-methoxyphenol hydroxylase UbiH
608	3	Ping_0630	Y	811139	812323	ubiquinone biosynthesis hydroxylase, UbiH/UbiF/VisC/COQ6 family
609	1	Ping_0631	Y	812385	812828	ubiquinone biosynthesis visC protein
610	5	Ping_0632		813118	813669	short-chain alcohol dehydrogenase
611	1	Ping_0633		813765	815858	transcriptional regulator of MarR family
612	6	Ping_0634		816002	816601
613	2	Ping_0635	Y	816652	818448	transcriptional regulator of MarR family
614	3	Ping_0636	Y	818600	821038	ABC glycine betaine transport system, substrate-binding subunit
615	6	Ping_0637	Y	821157	821639	ABC glycine betaine transporter, binding protein inner membrane subunit
616	6	Ping_0638		822417	824213	ABC glycine betaine/L-proline transporter, ATPase subunit
617	6	Ping_0639		824413	825318	KpsF/GutQ family protein
618	6	Ping_0640		825315	826001	hypothetical protein
619	6	Ping_0641		826093	826995	hypothetical protein
620	6	Ping_0642		827144	827845	hypothetical protein UCP025560
621	6	Ping_0643		827867	828601	hypothetical protein DUF1145
622	6	Ping_0644		828844	830106	predicted methyltransferase
623	6	Ping_0645		830364	831515	cell division signal recognition particle-docking protein FtsY
624	5	Ping_0646	Y	831631	832935	cell division ATP-binding protein FtsE
625	3	dctQ-5	Y	832938	833459	cell division ABC transporter component permease protein FtsX
626	6	Ping_0648	Y	833469	834506	RNA polymerase sigma-32 factor RpoH
627	6	paaN		834744	836795	prephenate dehydratase
628	6	Ping_0650		837052	837981	tRNA (uracil-5-)-methyltransferase
630	1	Ping_0652		838299	839057	heme/copper membrane protein of NnrS family
631	6	Ping_0653		839066	839572	predicted transcriptional regulator, Rrf2 family
632	1	Ping_0654		839586	840641	HPP family protein+B94
633	6	Ping_0655		840654	841439	oligopeptidase B
634	6	Ping_0656		841444	842232	hypothetical protein
635	6	Ping_0657		842236	843771	transcriptional regulator, MerR family
636	6	Ping_0658		843761	844201	sodium/hydrogen exchanger
637	6	Ping_0659		844194	845399	RNP-1 like RNA-binding protein
638	6	Ping_0660		845466	846761	GTP-binding protein LepA
639	1	Ping_0661		847021	847878	signal peptidase I
640	6	Ping_0662		847897	848487	ribonuclease III
641	3	Ping_0663	Y	848617	851814	GTP-binding protein Era
642	6	Ping_0664	Y	851814	852842	DNA repair protein RecO
643	2	Ping_0665		853285	854103	pyridoxal phosphate biosynthetic protein PdxJ
644	4	Ping_0666		854481	855455	cysteine desulfurases, SufS subfamily
646	6	Ping_0668		856067	857704	tripartite ATP-independent (TRAP) C4-dicarboxylate transporter, inner membraneDctM subunit
647	6	Ping_0669		857814	859121	tripartite ATP-independent (TRAP) C4-dicarboxylate transporter inner membrane DctQ subunit
648	5	Ping_0670		859357	859926	tripartite ATP-independent (TRAP) C4-dicarboxylate transporter, periplasmic DctP subunit
650	6	Ping_0672		860376	861065	phenylacetate-CoA oxygenase, PaaG subunit
651	6	Ping_0673		861079	861561	phenylacetate-CoA oxygenase, PaaH subunit
652	6	Ping_0674		861558	862592	phenylacetate-CoA oxygenase, PaaI subunit
653	6	Ping_0675		862592	863329	phenylacetate-CoA oxygenase, PaaJ subunit
654	2	Ping_0676		863798	864655	phenylacetate-CoA oxygenase/reductase, PaaK subunit
655	3	rpoS		864787	865755	enoyl-CoA hydratase/isomerase paaA
657	6	Ping_0679		866956	867501	3-hydroxybutyryl-CoA dehydrogenase paaC
658	2	Ping_0680		867495	868100	phenylacetic acid degradation protein PaaD
659	6	rtxA		868165	868521	beta-ketoadipyl CoA thiolase paaE
660	3	Ping_0682	Y	868552	869046	phenylacetate-CoA ligase paaF
661	6	Ping_0683		869224	870447	transcriptional regulator, DNA-binding, PaaX domain protein, C-terminal domain
662	1	Ping_0684	Y	870553	871515	hexapeptide repeat acetyltransferase
663	6	Ping_0685	Y	871901	872479	acriflavin resistance protein
664	3	Ping_0686		872651	873823	efflux transporter, RND family, MFP subunit
665	6	Ping_0687	Y	873915	875390	nucleoside triphosphate pyrophosphohydrolase
666	6	Ping_0688	Y	875458	876747	porin, Gram-negative type
667	3	Ping_0689		876864	877718	hypothetical protein
668	6	Ping_0690	Y	877988	878983	CTP synthase PyrG
669	6	Ping_0691	Y	879267	881096	enolase
670	6	Ping_0692		881628	882635	hypothetical protein
671	5	Ping_0693		882906	883835	septum formation initiator
672	5	Ping_0694	Y	883916	885343	2-C-methyl-D-erythritol 4-phosphate cytidylyltransferase
673	6	Ping_0696	Y	886126	886719	2C-methyl-D-erythritol 2,4-cyclodiphosphate synthase
674	6	Ping_0697	Y	886899	887885	pseudouridylate synthase
675	1	Ping_0698	Y	888450	889178	stationary-phase survival protein SurE
676	6	Ping_0699		889337	891115	peptidase M23B, peptidoglycan-binding
677	4	Ping_0700	Y	891355	891963	RNA polymerase sigma-38 factor RpoS
678	6	Ping_0701		892316	893014	hypothetical protein
679	6	Ping_0702		893591	894031	type IV pilin
680	5	Ping_0703		894175	894987	predicted type IV pilus assembly protein PilW
681	6	Ping_0704		895150	896859	structural toxin protein RtxA
682	6	Ping_0705		897054	897716	hypothetical protein
684	3	Ping_0707		898650	900605	mannosyl-glycoprotein endo-beta-N-acetylglucosamidase
685	6	Ping_0708		901049	902047	thymidine kinase
686	3	dctQ-1		902164	902787	peptidase M50
687	5	Ping_0710		902790	904163	thiol oxidoreductase containing 2 cytochrome c heme-binding sites
688	1	Ping_0711		904388	905074	hypothetical iron-regulated protein
689	6	Ping_0712	Y	905106	906446	sterol desaturase-like
691	6	Ping_0714	Y	906590	908374	ABC transporter ATP-binding protein
692	2	Ping_0715		909456	909833	adenosine deaminase
693	6	Ping_0716		910190	910711	inner membrane protein DUF368
694	3	Ping_0717		910762	911646	citrate transporter, Na+/H+ antiporter
695	6	Ping_0718		911744	912367
696	6	Ping_0719		912398	913402	nucleotide phosphate derivative pyrophosphohydrolases, MutT/nudix family protein
697	3	Ping_0720		914178	915758	methyltransferase
698	5	Ping_0721		915768	916907	methyltransferase
700	6	Ping_0723		917408	917860	OmpW family protein
701	3	Ping_0724		917850	918533	hypothetical protein
702	6	Ping_0725		918542	918979	cyanate lyase
703	3	Ping_0726		918976	919890	formate/nitrite transporter
704	6	Ping_0727		919905	921218	serine/threonine protein kinase
705	6	Ping_0728		921247	921834	DNA methylase N-4/N-6 domain protein
706	6	Ping_0729		921841	922608	transcriptional coactivator/pterin dehydratase
707	6	Ping_0730		924102	925163	sodium/hydrogen exchanger
708	6	Ping_0731		925282	925764	tripartite ATP-independent (TRAP) C4-dicarboxylate transporter, periplasmic DctP subunit
709	6	Ping_0732	Y	925923	926558	tripartite ATP-independent (TRAP) C4-dicarboxylate transporter inner membrane DctQ subunit
710	5	Ping_0733	Y	926772	927464	tripartite ATP-independent (TRAP) C4-dicarboxylate transporter, inner membraneDctM subunit
711	6	Ping_0734	Y	927461	928096	sugar fermentation stimulation protein
712	5	Ping_0735	Y	928366	929418	RNA polymerase sigma-54 regulatory protein, C4-dicarboxylate transport
713	3	Ping_0736	Y	929424	931997	hypothetical protein
714	6	Ping_0737	Y	932002	932556	sensor protein for C4-dicarboxylate transport, ATPase domain
715	5	Ping_0738	Y	932572	933150	hypothetical protein
717	6	Ping_0740		933858	935972	transporter, RarD protein, DMT superfamily
718	6	Ping_0741		935972	936439	Holliday junction DNA helicase RuvA
720	6	Ping_0743		937255	939513	cytochrome bd ubiquinol oxidase, subunit I
723	6	Ping_0746		941229	942569	4-hydroxybenzoyl-CoA thioesterase
724	5	Ping_0747		942572	943780	proton channel MotA/TolQ/ExbB
725	6	Ping_0748		943773	944549	biopolymer transport protein ExbD/TolR
726	5	Ping_0749		944542	945174	TolA family protein
727	5	Ping_0750		945180	945788	TolB, N-terminal domain protein
728	6	Ping_0751		945839	947062	OmpA domain protein
729	6	Ping_0752		947172	948206	protein containing tetratricopeptide TPR_2 repeat
731	6	Ping_0754	Y	948521	948976	hypothetical protein DUF1456
733	6	Ping_0756		949880	950464	electron transport complex, RnfABCDGE type, E subunit, NADH-ubiquinone oxidoreductase complex
734	6	Ping_0757		951460	952689	electron transport complex, RnfABCDGE type, G subunit
735	6	Ping_0758		953597	954007	electron transport complex, RnfABCDGE type, D subunit
736	6	Ping_0759		954000	954425	electron transport complex, RnfABCDGE type, C subunit
737	1	Ping_0760		955988	956389	electron transport complex, RnfABCDGE type, B subunit
738	6	Ping_0761		956379	956816	electron transport complex, RnfABCDGE type, A subunit
739	1	Ping_0762		958537	959712	hypothetical protein
740	6	Ping_0763		959792	962350	anaerobic ribonucleoside-triphosphate reductase
741	6	Ping_0764		962538	963461	anaerobic ribonucleoside-triphosphate reductase activating protein
742	1	Ping_0765		963631	964101	ATP-dependent Clp protease adaptor protein ClpS
743	6	Ping_0766		964172	965623	ATP-dependent Clp protease, ATP-binding subunit ClpA
744	6	Ping_0767		965842	966966	translation initiation factor IF-1
745	6	Ping_0769		967497	968924	BolA family protein
746	6	Ping_0770		969100	970227	NADH:ubiquinone oxidoreductase, subunit A, Na-translocating
747	6	Ping_0771		970560	971528	NADH:ubiquinone oxidoreductase, subunit B
748	6	Ping_0772		971535	972500	NADH:ubiquinone oxidoreductase, subunit C gamma subunit
749	6	Ping_0773		972525	973298	NADH:ubiquinone oxidoreductase, subunit D hydrophobic membrane subunit
750	6	Ping_0774		973302	974390	NADH:ubiquinone oxidoreductase, subunit E NqrE
751	6	Ping_0775		974383	975696	NADH:ubiquinone oxidoreductase, subunit F NqrF
752	6	Ping_0776		975737	976582	ApbE family lipoprotein, thiamin biosynthesis
753	6	Ping_0777		976582	977598	hypothetical protein DUF539
754	5	Ping_0778		977598	978926	hypothetical protein DUF188
755	1	Ping_0779		978919	979854	cold-shock protein, DNA-binding
756	3	Ping_0782		982440	983399	deoxycytidine triphosphate deaminase
757	1	Ping_0783		983939	984697	cystathionine gamma-synthase MetB
758	1	Ping_0784		984699	985361	DNA polymerase, beta domain protein region
759	1	Ping_0785		985358	986095	hypothetical protein DUF86
760	6	Ping_0786		986439	987563	DNA polymerase, beta domain protein region
761	1	Ping_0788		987920	988894	hypothetical protein DUF86
762	6	Ping_0789		988903	989940	hypothetical protein
763	1	Ping_0790		989941	990828	polysaccharide export protein
764	6	Ping_0791		990816	991943	lipopolysaccharide biosynthesis, chain length determinant protein (Wzz)
765	1	Ping_0792		992014	993213	GDP-mannose mannosyl hydrolase
766	6	Ping_0793		993740	994864	mannose-1-phosphate guanylyltransferase/mannose-6-phosphate isomerase
768	5	Ping_0795		995661	996794
769	6	Ping_0796		997166	998074	phosphoglucomutase/phosphomannomutase alpha/beta/alpha domain I
771	6	Ping_0798		998590	999999	bifunctional GDP-fucose synthetase: GDP-4-dehydro-6-deoxy-D-mannose epimerase and GDP-4-dehydro-6-L-deoxygalactose reductase
772	3	Ping_0799		1000111	1001838	CDP-6-deoxy-L-threo-D-glycero-4-hexulose-3-dehydrase reductase
773	6	Ping_0800		1002082	1002714	glucose-1-phosphate cytidylyltransferase
774	6	Ping_0801		1002897	1003856	CDP-glucose 4,6-dehydratase
776	2	Ping_0803	Y	1004655	1005044	UDP-glucose 4-epimerase
777	6	Ping_0805	Y	1005740	1006864	dNTP-hexose dehydratase/epimerase
778	6	Ping_0806		1007231	1008817	polysaccharide biosynthesis protein, putative LPS synthesis
779	6	Ping_0807		1010247	1011050	glycosyl transferase, family 2, LPS synthesis
780	3	Ping_0808		1011128	1011607
782	6	Ping_0810		1012098	1012751	cytidylyltransferase family protein
783	6	Ping_0811		1013086	1015077	hypothetical protein
784	6	Ping_0812		1015169	1016002	predicted deacetylase
785	6	Ping_0813		1016043	1017374	predicted glycosyltransferase
787	6	Ping_0815		1018461	1018922
788	6	Ping_0816		1018934	1020433	hypothetical protein
789	3	Ping_0817		1020456	1023098	dTDP-4-dehydrorhamnose reductase
790	6	Ping_0818		1023193	1023594	dTDP-4-dehydrorhamnose reductase
791	6	Ping_0819		1023594	1024526	UDP-N-acetylglucosamine 2-epimerase, colanic acid synthesis
793	6	Ping_0821		1025288	1026247	transposase, IS4 family protein
794	5	Ping_0822		1026263	1027162	hypothetical protein
795	6	Ping_0823		1027159	1027962	undecaprenyl-phosphate alpha-N-acetylglucosaminyl 1-phosphatetransferase
797	6	Ping_0825		1028524	1030620	ribosomal protein S23
798	6	Ping_0826		1030900	1032258	sulfate adenylyltransferase, large subunit
799	6	Ping_0827		1032260	1032880	predicted sodium/sulfate symporter
800	3	Ping_0828		1040057	1040740	adenylyl-sulfate kinase
801	2	Ping_0829	Y	1040865	1041359	acetyltransferase
802	6	Ping_0830	Y	1041370	1042146	RNP-1 like RNA-binding protein
805	6	Ping_0833	Y	1042816	1043856	transposase, IS4 family protein
807	3	Ping_0835		1044610	1045008	TatD-related deoxyribonuclease
808	6	Ping_0836		1045338	1047137	transcription elongation factor GreA
810	6	Ping_0838		1047879	1049090	ribosomal RNA methyltransferase RrmJ/FtsJ
811	2	Ping_0839	Y	1049217	1050089	ATP-dependent metallo-endoprotease FtsH
812	3	Ping_0840		1050631	1051773	dihydropteroate synthase
813	3	Ping_0841		1051948	1052433	phosphoglucosamine mutase
816	6	Ping_0844		1053574	1055208	transcription termination factor NusA
818	4	Ping_0846		1056183	1057502	ribosome-binding factor A
819	4	Ping_0848		1058990	1060291	tRNA pseudouridine synthase B
820	6	Ping_0849		1061209	1062663	hypothetical protein
821	6	Ping_0850	Y	1062772	1063323	ABC transporter substrate binding inner membrane protein
822	6	Ping_0851		1064059	1068846	ABC transporter inner-membrane translocator
823	6	Ping_0852	Y	1069138	1069923	ABC transporter ATP-binding protein
824	6	Ping_0853	Y	1070256	1071737	ribosomal protein S15
825	6	Ping_0854		1072002	1072871	polyribonucleotide nucleotidyltransferase
826	6	ilvY		1073173	1074054	UDP-N-acetylmuramate ?
830	6	Ping_0859		1075763	1076134	hypothetical protein
831	6	Ping_0860	Y	1076210	1077139	hypothetical protein
832	1	Ping_0861	Y	1077158	1079071	hypothetical protein
833	3	Ping_0862	Y	1079378	1079743	hypothetical protein
834	6	Ping_0863	Y	1079756	1080451	hypothetical protein DUF446
835	6	Ping_0864	Y	1080504	1082783	hypothetical protein
836	6	Ping_0865	Y	1083138	1084415	sensor histidine kinase, PAS domain
837	5	Ping_0866		1085190	1086602	hypothetical protein
838	4	Ping_0867		1086729	1087085	ATP-dependent RNA helicase, DEAD box family
839	6	Ping_0868		1087331	1088407	hypothetical protein
840	6	Ping_0869		1088410	1091526	transporter major facilitator superfamily MFS_1
841	5	Ping_0870		1091673	1092299	cytoplasmic membrane protein FxsA
842	6	Ping_0871	Y	1092335	1092718	hypothetical protein
843	6	Ping_0872		1092929	1094263	chaperonin Cpn10, GroES, small subunit of GroESL
844	2	Ping_0873	Y	1094353	1094781	chaperonin Cpn60, GroEL, large subunit of GroESL
845	6	Ping_0874	Y	1094813	1095340	hypothetical protein
848	6	Ping_0877	Y	1096057	1096839	hypothetical protein
849	6	Ping_0878		1097181	1097804	monooxygenase, FAD-binding
850	6	Ping_0879		1098302	1099954	alkylhydroperoxidase (AhpD family core domain protein)
851	6	Ping_0880		1100853	1103357	NAD-glutamate dehydrogenase
853	6	Ping_0882		1103992	1105311	ketol-acid reductoisomerase (IlvC)
854	6	Ping_0883		1106617	1107990	3-mercaptopyruvate sulfurtransferase
855	2	Ping_0884		1107987	1108550	transcriptional regulator IlvY, substrate-binding, LysR family
856	2	Ping_0885		1109424	1110155	hypothetical protein UPF0153
857	5	Ping_0886		1110837	1111787	hypothetical protein
858	5	Ping_0887	Y	1111965	1113305	hypothetical protein DUF526
859	5	Ping_0888	Y	1113574	1114134	hypothetical protein
860	1	Ping_0889		1114164	1114790	agmatinase
861	3	Ping_0890		1114832	1115248	biosynthetic arginine decarboxylase
862	3	Ping_0891		1115528	1116526	hypothetical protein DUF1260
863	3	Ping_0892		1117028	1117660	1-acyl-sn-glycerol-3-phosphate acyltransferases
864	6	Ping_0893		1117964	1120045	DNA topoisomerase IV, A subunit
865	6	Ping_0894	Y	1120264	1121721	glutamate-1-semialdehyde-2,1-aminomutase
867	6	Ping_0896		1122191	1123327	iron-sulfur cluster assembly accessory protein HesB family
868	6	Ping_0897		1123370	1126600	efflux transporter, RND family, MFP subunit
869	5	Ping_0898	Y	1126789	1127298	acriflavin resistance protein
870	3	Ping_0899		1127327	1129723	integral inner membrane protein UPF0126
871	6	Ping_0900		1129743	1131494	Rhodanese domain protein
872	6	Ping_0901		1131494	1132456	N-acetylglutamate synthase
874	6	Ping_0903		1132631	1133398	flavodoxin
875	2	Ping_0904		1133407	1134345	CopG DNA-binding domain protein
876	5	Ping_0905		1134358	1135257	hypothetical protein
877	3	Ping_0906		1135349	1137061	alpha/beta hydrolase fold
878	6	Ping_0907		1137178	1137939	regulatory protein for replication initiation in SeqA family
879	6	Ping_0908	Y	1138033	1139124	phosphoglucomutase, alpha-D-glucose phosphate-specific
880	6	Ping_0909	Y	1139177	1139770	glycogen/starch/alpha-glucan/maltodextrin phosphorylases
881	6	Ping_0910	Y	1139773	1140384	hypothetical protein
882	6	Ping_0911	Y	1140666	1141610	ATP-dependent RNA helicase, DEAD box family
883	6	Ping_0912	Y	1141705	1142559	HipA domain protein
884	1	Ping_0913	Y	1142942	1143553	predicted DNA-binding transcriptional regulator, helix-turn-helix domain
885	1	Ping_0914	Y	1143993	1145669	hypothetical protein
886	6	Ping_0915	Y	1145784	1146683	Auxin Efflux Carrier
887	3	grpE		1146899	1147519	Na+/H+ antiporter NhaC
888	3	Ping_0917		1147741	1149663	Rhomboid family protein
889	3	Ping_0918		1149792	1150925	DTW domain containing protein
890	6	Ping_0919		1151467	1152087	peptide chain release factor class I
891	6	Ping_0920	Y	1152198	1152893	hypothetical protein
892	6	Ping_0921		1153039	1154310	envelope stress induced periplasmic protein, Spy-related
893	2	Ping_0922		1154316	1154987	glycogen debranching enzyme GlgX
894	6	Ping_0923	Y	1155893	1156813	aminoacyl-histidine dipeptidase
895	6	Ping_0924		1157217	1159478	hypothetical protein
896	6	Ping_0925		1159603	1160568	carbamoyl-phosphate synthase, small subunit CarB
897	6	Ping_0926	Y	1160659	1162104	carbamoyl-phosphate synthase, large subunit CarA
899	5	Ping_0928		1162668	1163753	DNA internalization-related competence protein ComEC/Rec2
900	6	Ping_0929	Y	1164725	1165201	ABC lipid A exporter: fused ATP-binding and inner membrane subunits MsbA
901	6	Ping_0930	Y	1165212	1166147	tetraacyldisaccharide 4'-kinase
902	6	Ping_0931	Y	1166268	1167017	hypothetical protein DUF343
903	5	Ping_0932	Y	1167274	1167969	3-deoxy-D-manno-octulosonate cytidylyltransferase
905	6	Ping_0934	Y	1168276	1170684	ATP synthase F0, H+-transporting two-sector ATPase A subunit
906	6	Ping_0935	Y	1170681	1171160	spermine/spermidine synthase
907	6	Ping_0936	Y	1171270	1172235	transcriptional regulator of DeoR family
909	6	Ping_0938	Y	1172473	1173075	aminoacyl-tRNA hydrolase Pth
910	5	Ping_0939	Y	1173091	1174539	ribosomal 5S rRNA E-loop binding protein Ctc/L25/TL5
911	6	Ping_0940		1174752	1175231	ribose-phosphate pyrophosphokinase
912	5	Ping_0941	Y	1175323	1175760	4-diphosphocytidyl-2C-methyl-D-erythritol kinase
913	6	Ping_0942	Y	1175769	1176518	outer membrane lipoprotein LolB
914	6	Ping_0943	Y	1176694	1177422	DNA repair protein RecN
915	1	Ping_0944	Y	1177523	1178377	NAD(+) kinase
917	2	Ping_0946		1178957	1179523	chaperone DnaK domain protein
918	1	Ping_0947		1179516	1180082	chaperone DnaJ domain protein
919	6	Ping_0949	Y	1183778	1186666	peptidylprolyl isomerase, FKBP-type
920	6	Ping_0950	Y	1187341	1187988	methylthioadenosine nucleosidase
921	6	Ping_0951	Y	1188000	1188806	tyrosyl-tRNA synthetase
922	6	Ping_0952	Y	1188796	1191027	hypothetical protein
923	6	Ping_0953	Y	1191024	1191641	hypothetical protein DUF19
924	6	Ping_0954		1199244	1199672	hybrid sensory histidine kinase acts with ArcA
925	1	Ping_0955		1199893	1200318	peptidase S49
926	2	Ping_0956		1200629	1202533	peptidase M48, Ste24p, Zn-dependent protease containing TPR repeats
927	6	Ping_0957		1202742	1203386	hypothetical protein
928	3	Ping_0958		1203829	1204332	permease
929	1	Ping_0959		1204814	1205260	bacterioferritin comigratory protein (Bcp)
930	6	Ping_0960	Y	1205472	1206599	universal stress protein containing UspA domain
931	6	Ping_0961	Y	1206733	1208106	cyclic nucleotide-binding transcriptional regulator
932	6	Ping_0962	Y	1208161	1208790	hypothetical protein
933	6	Ping_0963	Y	1208842	1209945	cytochrome oxidase maturation protein, cbb3-type
934	6	Ping_0964	Y	1210316	1210702	heavy metal translocating P-type ATPase
935	5	Ping_0965		1211011	1212732	hypothetical protein
936	6	Ping_0967		1213725	1215650	cytochrome c oxidase, cbb3-type, subunit III
937	6	Ping_0968		1215661	1216377	cytochrome c oxidase, cbb3-type component
938	5	Ping_0969	Y	1216460	1218037	cytochrome c oxidase, cbb3-type, subunit II
939	3	Ping_0970	Y	1218298	1218954	cytochrome c oxidase, cbb3-type, subunit I
940	6	Ping_0971	Y	1219076	1220002	hypothetical protein
941	5	Ping_0972	Y	1220122	1221579	DoxX family protein
942	6	scrR		1221829	1222842	hypothetical protein
943	6	Ping_0974		1222991	1224628	allergen V5/Tpx-1 family protein
945	1	modF		1225549	1226928	predicted signal peptide protein
946	6	Ping_0977	Y	1227423	1227893	RNA polymerase sigma-70 region 2 domain protein
947	6	Ping_0978	Y	1228926	1229894	hypothetical protein
948	6	Ping_0979	Y	1229904	1234628
949	1	Ping_0980	Y	1235649	1236401	diguanylate cyclase regulation with PAS/PAC and GAF sensor(s)
950	2	Ping_0981	Y	1236498	1237193	protein containing tetratricopeptide (TPR) repeat
951	6	Ping_0982	Y	1238080	1238742	short-chain dehydrogenase/reductase SDR
952	6	Ping_0983		1239038	1241266	long-chain-fatty-acid--CoA ligase
953	6	Ping_0984	Y	1241522	1242061	hemolysin, thermostable
954	3	Ping_0985	Y	1242357	1243766	universal stress protein containing UspA domain
955	6	Ping_0986	Y	1245348	1245827	universal stress protein containing UspA domain
956	6	Ping_0987		1246048	1247463	heat shock protein Hsp90
957	6	baeR		1247467	1248150	adenylate kinases
958	6	Ping_0989		1248602	1249282	NLP/P60 protein, lipoprotein
959	2	Ping_0991		1249878	1250462	universal stress protein containing UspA domain
960	1	Ping_0992	Y	1250582	1251025	Cupin 4 family protein
961	1	Ping_0993	Y	1251166	1251711	adenylosuccinate lyase PurB
962	6	Ping_0994		1252014	1252562	hypothetical protein DUF489
963	6	Ping_0995		1252673	1253293	tRNA (5-methylaminomethyl-2-thiouridylate)-methyltransferase
964	6	Ping_0996		1253286	1253936	hypothetical protein
965	6	Ping_0997		1253986	1254942	sulfate transporter
966	6	Ping_0998		1254979	1256340
967	6	Ping_0999		1256343	1256768	nucleotidyltransferase
968	3	Ping_1000		1256765	1257487	exonuclease, RNase T and DNA polymerase III
969	6	Ping_1001		1257484	1258740	choline/carnitine/betaine transporter
970	6	Ping_1002		1258765	1259514	hypothetical protein
971	6	Ping_1003		1259504	1260745	fructokinase
972	3	Ping_1004		1260756	1261292	PTS system, sucrose-specific IIBC subunit
973	6	Ping_1005		1261264	1261800	sucrose operon repressor ScrR
974	6	Ping_1006		1261797	1262318	sucrose-6-phosphate hydrolase
975	6	Ping_1007		1263085	1267686	hypothetical protein
976	6	Ping_1008		1267688	1269157	ABC transporter for molybdenum ATP-binding protein ModF
977	5	Ping_1009		1269300	1270865	hypothetical protein
978	1	Ping_1010		1271067	1272329	diguanylate cyclase regulation
979	5	Ping_1011	Y	1272359	1272979	sensor histidine kinase with ATPase domain, two fused
980	6	Ping_1012		1273276	1274172	hypothetical protein
981	6	Ping_1013	Y	1274344	1275912	hypothetical protein
982	6	Ping_1014	Y	1276275	1277936	pseudouridine synthase
984	6	Ping_1016	Y	1278613	1279149	mannitol operon repressor
985	6	Ping_1017		1279206	1280117	PTS system, mannitol-specific IIABC protein
986	6	Ping_1018		1280230	1281318	YbaK/prolyl-tRNA synthetase associated region
987	2	asmA	Y	1281556	1283478	sensor histidine kinase with ATPase domain BaeS
988	6	Ping_1020		1284060	1285136	response regulator BaeR
989	6	Ping_1021	Y	1285399	1287168	short-chain dehydrogenase/reductase SDR
990	5	Ping_1022	Y	1287267	1288736
992	6	Ping_1024	Y	1289153	1291678	hypothetical protein
993	6	Ping_1025	Y	1291702	1292583	hypothetical protein
994	6	Ping_1026		1293173	1295857	peptidase S16, LON domain protein
995	6	Ping_1027		1296041	1296931	RNA polymerase sigma-70 region 2 domain protein
996	1	Ping_1028		1297140	1297730	anti-sigma factor, putative, ChrR family
997	6	Ping_1029	Y	1297829	1299361	hypothetical protein
998	6	Ping_1030	Y	1299488	1301167	deoxyribodipyrimidine photo-lyase PhrB
999	6	Ping_1031	Y	1301238	1302284	transcriptional regulator
1000	6	Ping_1032	Y	1302371	1303582	short-chain dehydrogenase/reductase SDR
1001	6	Ping_1033	Y	1303737	1304441	amine oxidase
1002	6	Ping_1034		1304820	1306304	hypothetical protein DUF1365
1003	6	Ping_1035		1306426	1307406	cyclopropane-fatty-acyl-phospholipid synthase
1004	6	Ping_1036	Y	1307481	1308422	hypothetical membrane protein
1005	6	Ping_1037	Y	1308678	1310054	hypothetical membrane protein
1007	6	Ping_1039	Y	1310503	1311450	glutamate synthase (ferredoxin), large subunit
1008	6	clpB-1		1311798	1314284	glutamate synthase, NADH/NADPH, small subunit
1009	2	Ping_1041	Y	1314351	1314920	Na+/H+ antiporter NhaC
1010	5	Ping_1042	Y	1314946	1315473	hypothetical protein
1011	6	Ping_1043	Y	1315687	1316328	Lysine E-type exporter protein (LYSE/YGGA)
1012	6	Ping_1044	Y	1316806	1317792	chromosome replication initiation inhibitor protein
1013	6	Ping_1045		1318477	1318968	ABC transporter ATP-binding protein
1014	6	Ping_1046	Y	1318970	1319800	long-chain-fatty-acid--CoA ligase
1015	6	Ping_1047	Y	1319803	1320615	hypothetical protein DUF1458
1016	6	Ping_1048	Y	1320726	1321712	Smr protein containing MutS2 domain
1017	1	Ping_1049	Y	1321712	1323031	adenine-specific modification methylase in HemK family
1018	1	Ping_1050	Y	1323042	1325414	chorismate synthase AroA
1019	6	Ping_1051		1325644	1326450	outer membrane protein assembly protein AsmA
1020	6	Ping_1052		1326908	1327936	endonuclease/exonuclease/phosphatase
1022	5	Ping_1054	Y	1328295	1328864	nitrite transporter
1023	6	Ping_1055	Y	1328926	1329738	nitrite reductase [NAD(P)H], small subunit
1024	6	Ping_1056	Y	1329738	1330925	nitrite reductase [NAD(P)H], large subunit
1025	6	Ping_1057	Y	1330985	1332394	uroporphyrin-III C-methyltransferase
1026	6	Ping_1058	Y	1332388	1333410	molybdopterin oxidoreductase
1027	6	Ping_1059	Y	1333411	1334013	formyltetrahydrofolate deformylase
1028	6	Ping_1060	Y	1334018	1335682	peptide methionine sulfoxide reductase
1029	6	Ping_1061		1336374	1337249	histidine ammonia-lyase
1030	6	Ping_1062		1337246	1337866	urocanate hydratase
1031	3	Ping_1063		1338084	1338965	formiminoglutamase
1032	6	Ping_1064		1339132	1339959	imidazolonepropionase
1033	6	Ping_1065	Y	1340012	1340911	histidine utilization repressor
1034	3	Ping_1066		1341036	1341446	carboxypeptidase thermostable
1035	5	Ping_1067		1341448	1342125	alcohol dehydrogenase zinc-binding
1036	6	Ping_1068	Y	1342232	1342894	transcriptional regulator of LysR family
1037	6	Ping_1069	Y	1342901	1343947	protease Do
1038	1	Ping_1070		1344303	1345382	transcriptional regulatory protein, MerR family
1039	6	Ping_1071		1345395	1346123	heat shock protein DnaJ domain protein
1040	3	Ping_1072	Y	1346184	1346573	chaperone endopeptidase Clp ATP-binding chain B
1041	2	Ping_1073	Y	1346819	1347175	YceI family protein
1042	2	Ping_1074	Y	1347222	1347662	cytochrome b561
1043	6	Ping_1075	Y	1347730	1348779	glutathione S-transferase, N-terminal domain
1045	6	Ping_1077		1349187	1349888	dihydrofolate reductase FolA
1046	6	Ping_1078		1349898	1350710	bis(5'-nucleosyl)-tetraphosphatase (symmetrical)
1048	6	Ping_1080	Y	1351088	1351630	4-hydroxythreonine-4-phosphate dehydrogenase
1049	1	Ping_1081	Y	1351655	1352248	peptidyl-prolyl cis-trans isomerase PpiC-type
1050	6	Ping_1082		1353219	1355231	organic solvent tolerance protein
1051	6	Ping_1083	Y	1355285	1355869	heat shock protein DnaJ domain protein
1052	2	Ping_1084		1356155	1356676	2,3,4,5-tetrahydropyridine-2-carboxylate N-succinyltransferase
1054	6	Ping_1086		1356904	1357944	intracellular septation protein A
1055	6	Ping_1087		1357937	1358896	tryptophan synthase, alpha subunit
1056	6	Ping_1088		1358934	1359875	tryptophan synthase, beta subunit
1057	4	Ping_1089		1359878	1360612	fused Indole-3-glycerol-phosphate synthase, phosphoribosylanthranilate isomerase
1059	6	Ping_1091		1361191	1362432	glutamine amidotransferase component II of anthranilate synthase
1060	6	Ping_1092		1362505	1363341	anthranilate synthase component I
1061	6	Ping_1093		1363331	1364329	PHP C-terminal domain protein
1062	6	Ping_1094		1364334	1365005	Sua5/YciO/YrdC/YwlC family protein
1063	6	Ping_1095		1365007	1366035	pseudouridine synthase
1064	6	Ping_1096		1366200	1366976	UTP-glucose-1-phosphate uridylyltransferase
1066	6	Ping_1098	Y	1368748	1369335	LrgA family protein
1067	6	Ping_1099	Y	1369811	1370476	LrgB family protein
1068	6	Ping_1100		1370597	1371337	phosphoribosylglycinamide formyltransferase PurN
1069	6	Ping_1101		1371809	1375699	phosphoribosylformylglycinamidine cyclo-ligase PurM
1070	1	Ping_1102	Y	1376400	1377236	hypothetical protein
1071	2	Ping_1103	Y	1377273	1377749	chromosomal replication initiator regulatory factor ATPase
1072	6	Ping_1104	Y	1377823	1379493	hypothetical protein
1073	3	kefC	Y	1379680	1381341	arsenate reductase
1074	1	Ping_1106	Y	1381472	1383043	hypothetical protein UPF0153
1076	6	Ping_1109	Y	1385206	1386351	hypothetical protein DUF709
1077	6	Ping_1110		1387053	1388057	septum site-determining protein MinC
1078	1	Ping_1111		1388076	1390940	septum site-determining protein MinD
1079	6	Ping_1112	Y	1391267	1393540	cell division topological specificity factor MinE
1080	6	Ping_1113	Y	1394396	1395121	peptidyl-prolyl cis-trans isomerase, cyclophilin type
1081	6	Ping_1114		1395500	1398196	lipoprotein
1082	6	Ping_1115		1398511	1399599	excinuclease ABC, B subunit
1083	6	Ping_1116		1399716	1400828	Maf-like protein
1084	6	Ping_1117		1400837	1402123	hypothetical protein DUF177
1085	2	Ping_1118		1402902	1403300	ribosomal protein L32
1086	6	Ping_1119		1403760	1404158	fatty acid/phospholipid synthesis protein PlsX
1087	6	Ping_1121		1404550	1405467	3-oxoacyl-(acyl-carrier-protein) synthase III
1088	6	Ping_1122		1406409	1407452	malonyl CoA-acyl carrier protein transacylase
1089	6	Ping_1123		1407645	1408625	3-oxoacyl-(acyl-carrier-protein) reductase
1090	3	Ping_1124		1408690	1409091	acyl carrier protein
1091	6	Ping_1125		1409094	1409672	beta-ketoacyl synthase
1092	6	Ping_1126		1410031	1411506	aminotransferase, class IV
1093	1	Ping_1127		1411589	1415473	aminodeoxychorismate lyase
1094	6	Ping_1128		1415617	1416441	dTMP kinase
1095	6	Ping_1129		1416461	1417906	DNA polymerase III, delta prime subunit
1096	5	Ping_1130		1418079	1418705	deoxyribonuclease of TatD family
1097	2	Ping_1131	Y	1418820	1419326	cold-shock protein, DNA-binding
1098	6	Ping_1132		1419651	1420976	hypothetical protein
1099	1	Ping_1133	Y	1421032	1421814	exsB protein
1100	5	Ping_1134	Y	1421821	1422921	radical SAM domain protein
1101	6	Ping_1135	Y	1422924	1424810	ATP-dependent helicase HrpA
1102	6	Ping_1136	Y	1424817	1425287	formyltetrahydrofolate deformylase
1104	6	Ping_1138		1425916	1426374	asparagine synthase (glutamine-hydrolyzing)
1105	6	Ping_1139		1426374	1427321	glutathione-regulated potassium-efflux system protein KefC
1107	6	Ping_1141		1427634	1429466
1108	6	Ping_1142		1429469	1430998	ferredoxin
1109	6	Ping_1143		1431075	1432544	ribonucleoside diphosphate reductase, ferritin-like beta subunit
1110	5	Ping_1144		1432584	1433666	transcriptional regulator, periplasmic binding protein of LacI family
1111	6	Ping_1145		1433668	1435005	diguanylate cyclase regulation with PAS/PAC and GAF sensor(s)
1112	5	Ping_1146		1435005	1436225	ribonucleoside-diphosphate reductase, alpha subunit
1113	3	Ping_1147		1436215	1437282	bifunctional 3-demethylubiquinone-9 3-methyltransferase and 2-octaprenyl-6-hydroxy phenol methylase
1114	6	Ping_1148		1437340	1438803	DNA gyrase, A subunit
1115	6	Ping_1149		1438800	1439720	phosphoserine aminotransferase
1116	1	ftsQ		1439725	1440462	histidinol-phosphate aminotransferase
1117	6	ftsA		1440520	1441785	3-phosphoshikimate 1-carboxyvinyltransferase AroA
1118	6	ftsZ		1441820	1442986	hypothetical protein
1119	6	Ping_1153		1443071	1443997	periplasmic thioredoxin of cytochrome c-type biogenesis
1120	6	Ping_1154	Y	1444049	1444513
1121	3	Ping_1155		1444874	1447594	diguanylate cyclase
1122	6	Ping_1156		1447668	1448048	cell shape determining protein, MreB/Mrl family
1123	6	Ping_1157	Y	1448076	1448915	rod shape-determining protein MreC
1124	6	Ping_1158	Y	1449155	1450009	rod shape-determining protein MreD
1125	6	Ping_1159		1450171	1450767	maf protein
1126	6	Ping_1160		1450847	1451578	ribonuclease, Rne/Rng family
1129	2	Ping_1164	Y	1452883	1453890	peptidase U62, modulator of DNA gyrase
1130	6	Ping_1165		1454465	1455583	hemolysin III family channel protein
1131	2	Ping_1166		1456025	1456810	hypothetical protein DUF615
1132	2	Ping_1167		1456803	1457930	peptidase U62, modulator of DNA gyrase
1133	6	Ping_1168		1458139	1459248	rare lipoprotein A
1134	6	Ping_1169		1459726	1461072	rod shape-determining protein RodA
1135	6	Ping_1170		1461108	1461788	peptidoglycan glycosyltransferase
1136	6	Ping_1171		1461802	1463001	hypothetical protein DUF163
1137	6	Ping_1172		1463082	1464551	iojap-like protein
1139	2	Ping_1174	Y	1464865	1465434	S-adenosyl-methyltransferase MraW
1140	6	Ping_1175	Y	1465443	1466030	cell division protein FtsL
1141	1	Ping_1176	Y	1466045	1466413	peptidoglycan glycosyltransferase FtsI
1142	1	Ping_1177	Y	1466382	1468415	UDP-N-acetylmuramyl-tripeptide synthetases murE
1143	6	Ping_1178		1468454	1469314	UDP-N-acetylmuramoylalanyl-D-glutamyl-2,6-diaminopimelate--D-alanyl-D-alanyl ligase
1144	3	Ping_1180		1471707	1472795	phospho-N-acetylmuramoyl-pentapeptide-transferase
1145	3	Ping_1181	Y	1472977	1473603	UDP-N-acetylmuramoylalanine--D-glutamate ligase
1147	1	Ping_1183		1474653	1475483	UDP-N-acetylglucosamine--N-acetylmuramyl-(pentapeptide) pyrophosphoryl-undecaprenol N-acetylglucosamine transferase
1148	2	Ping_1185		1476101	1476871	UDP-N-acetylmuramate--alanine ligase
1151	6	Ping_1188	Y	1479098	1479742	cell division ATP-binding protein FtsA
1152	6	Ping_1189	Y	1479764	1480759	cell division GTP-binding tubulin-like protein FtsZ
1153	1	Ping_1190	Y	1480770	1481285	UDP-3-0-acyl N-acetylglucosamine deacetylase
1154	6	Ping_1191	Y	1481429	1484008	hypothetical protein
1155	6	Ping_1192		1485192	1485836	preprotein translocase, SecA subunit
1156	6	Ping_1193		1485929	1487758	mutator MutT protein
1157	5	Ping_1194		1487910	1488461	ATP dependent DNA ligase
1158	1	arcA	Y	1489165	1489881	nicotinate-nucleotide pyrophosphorylase
1160	1	Ping_1198		1491505	1491879	hypothetical protein DUF1342
1161	6	Ping_1199		1492221	1495265	hypothetical protein DUF329
1162	6	Ping_1200		1495519	1497378
1163	1	Ping_1202		1498112	1500916	translation initiation factor SUI1
1164	1	Ping_1203		1501758	1504556	Integrase, catalytic region
1165	1	Ping_1204		1505361	1508156	radical SAM enzyme containing Cfr family
1166	6	Ping_1205	Y	1508554	1509477	type IV pilus biogenesis/stability protein PilW
1167	1	Ping_1206	Y	1509903	1510391	hypothetical protein
1168	6	Ping_1207	Y	1510787	1511905	1-hydroxy-2-methyl-2-(E)-butenyl 4-diphosphate synthase
1169	6	Ping_1208	Y	1511913	1512773	histidyl-tRNA synthetase
1170	6	Ping_1209	Y	1512775	1513629	hypothetical protein
1171	6	Ping_1210	Y	1513629	1514639	pyrrolo-quinoline quinone
1173	6	hypB	Y	1514937	1515731	hypothetical protein
1175	6	Ping_1214	Y	1516069	1516605	DnaA initiator-associating factor for replication initiation
1176	6	Ping_1215	Y	1516764	1518263	hypothetical protein UPF0102
1177	6	Ping_1216	Y	1518277	1519578	lipoprotein of LppC family
1178	6	Ping_1217	Y	1519587	1521353	Uroporphyrin-III C/tetrapyrrole (Corrin/Porphyrin) methyltransferase
1179	6	Ping_1218		1521625	1523913
1180	5	Ping_1220		1524906	1525640	hypothetical protein
1181	5	Ping_1221		1525637	1526431	resolvase, N-terminal domain
1182	6	Ping_1222		1526421	1526771	transposase IS3/IS911 family protein
1183	6	Ping_1223		1526768	1527172	Integrase, catalytic region
1185	6	Ping_1225		1527462	1527914	hypothetical protein DUF1555
1186	5	Ping_1227	Y	1528348	1528875	hypothetical protein
1187	6	Ping_1228		1529371	1530027	hypothetical protein
1188	6	Ping_1229		1530017	1531450	nicotinate (nicotinamide)-nucleotide adenylyltransferase
1189	3	Ping_1230		1531541	1532488	DNA polymerase III, delta subunit
1190	6	Ping_1231		1533369	1533968	rare lipoprotein B
1191	6	Ping_1232		1533965	1535896	leucyl-tRNA synthetase
1192	6	Ping_1233		1535896	1538715	transcriptional regulator of LuxR family
1193	6	Ping_1234		1539197	1539613	excinuclease ABC, C subunit
1194	6	Ping_1235		1539855	1541744	CDP-diacylglycerol--glycerol-3-phosphate 3-phosphatidyltransferase
1195	5	Ping_1236		1541970	1542767	response regulator for aerobic respiration ArcA
1196	6	Ping_1237		1543680	1544540
1197	1	Ping_1238		1544631	1545725	transglycosylase-associated protein
1198	1	Ping_1239		1545733	1548165	diguanylate cyclase
1199	3	Ping_1240		1548392	1550224	diguanylate cyclase with PAS/PAC and GAF sensor(s)
1201	6	Ping_1242		1551164	1551784
1202	6	Ping_1243	Y	1551925	1552404	fused diguanylate cyclase/phosphodiesterase with PAS/PAC and GAF sensor(s)
1203	6	Ping_1244	Y	1552401	1553441	fused diguanylate cyclase/phosphodiesterase with PAS/PAC and GAF sensor(s)
1204	6	Ping_1245		1554793	1556211	fused diguanylate cyclase/phosphodiesterase with PAS/PAC and GAF sensor(s)
1205	3	Ping_1246		1556225	1556758	diguanylate cyclase with PAS/PAC sensor
1206	6	Ping_1247		1556826	1559024	purine nucleoside phosphorylase
1207	6	Ping_1248		1559014	1559826	hydrogenase maturation protein HypD
1208	6	Ping_1249		1559823	1560578	enoyl-CoA hydratase/isomerase
1209	6	Ping_1250		1560575	1562095	formyl transferase domain protein
1210	6	Ping_1251		1562092	1562484	hydrogenase expression/formation protein HypE
1212	3	Ping_1254		1564522	1565781	GTP hydrolase, accessory liganding Ni into hydrogenases, HypB
1213	6	Ping_1255		1565893	1566897	hydrogenase nickel insertion protein HypA
1216	2	Ping_1258		1567620	1568426	hydrogen dehydrogenase
1217	3	Ping_1259		1568433	1568882	hydrogenase, NADP-reducing subunit C
1221	6	Ping_1263		1570478	1571020	ABC transporter for copper permease protein
1222	6	Ping_1264		1571949	1572524	predicted nitrogen regulatory protein P-II family protein
1223	2	Ping_1265		1572610	1573215	CBS domain containing protein
1224	6	Ping_1266		1573363	1573941	hypothetical protein
1225	3	Ping_1267		1573991	1575082	hypothetical protein
1226	6	Ping_1268		1575368	1576450
1227	1	Ping_1269		1576451	1577212	cytochrome b561
1228	1	Ping_1270		1577205	1578314	response regulator
1229	6	Ping_1271		1578343	1578951	sensor histidine kinase with ATPase domain
1230	6	Ping_1272		1579154	1579609	hypothetical transmembrane protein DUF6
1231	6	Ping_1275		1580888	1583350	hypothetical protein
1232	6	Ping_1276		1583352	1584308	chaperone DnaK-related protein
1233	6	Ping_1277		1584305	1585582	chaperone DnaK-related protein
1234	6	Ping_1278		1585657	1586526	universal stress protein containing UspA domain
1236	2	Ping_1280		1587453	1587977	hypothetical transmembrane protein DUF6
1237	3	Ping_1281	Y	1588287	1588664	metal-dependent phosphohydrolase, HD sub domain
1239	6	Ping_1283		1589341	1589991	fused diguanylate cyclase/phosphodiesterase with extracellular sensor
1240	2	Ping_1284		1590071	1590610	citrate transporter
1241	6	Ping_1285	Y	1591362	1591799	hypothetical protein
1242	6	Ping_1286	Y	1591880	1592473	[acyl-carrier-protein] phosphodiesterase
1243	6	Ping_1287	Y	1592526	1593482	hypothetical protein DUF336
1244	6	Ping_1288	Y	1593516	1594244	oxidoreductase domain protein
1245	6	Ping_1289		1594984	1595940	transcriptional regulator of NifA family
1246	3	Ping_1290		1596025	1596801	heat shock protein, HSP20 family
1247	5	Ping_1291		1596848	1597312	cell division control protein 48 ATPase of AAA family CDC48 subfamily
1250	1	Ping_1294	Y	1598277	1599080	sensor histidine kinase with PAS domain
1251	6	Ping_1295		1599338	1601092	CheY-like chemotaxis protein, response regulator
1252	6	Ping_1296	Y	1601190	1602470
1253	6	Ping_1297		1603701	1604705	gas vesicle protein GVPa
1254	6	Ping_1298		1604873	1606444	hypothetical protein
1255	5	Ping_1299		1606441	1607574	gas vesicle protein GvpN
1256	5	Ping_1300		1607578	1608543	hypothetical protein
1257	1	Ping_1301		1608830	1611076	hypothetical protein
1258	1	Ping_1302		1613212	1614438	gas vesicle synthesis GvpLGvpF
1259	2	Ping_1303		1614435	1618139	gas vesicle protein G
1260	6	Ping_1305		1619911	1620342	gas vesicle protein GVPa
1261	6	Ping_1306	Y	1620691	1622289	gas vesicle K
1262	6	Ping_1307	Y	1623139	1624194	gas vesicle protein GVPa
1263	6	Ping_1308	Y	1624357	1626042	hypothetical protein
1264	6	Ping_1309	Y	1626485	1627525	stress protein, tellurium resistance protein
1265	6	Ping_1310	Y	1627536	1628168	stress protein, tellurium resistance protein TerZ
1266	6	Ping_1312		1629544	1630617	stress protein, tellurium resistance protein
1267	6	Ping_1313		1630651	1632282	sodium/calcium exchanger membrane region
1268	3	Ping_1314	Y	1632678	1633199	hypothetical protein
1269	3	Ping_1315		1633996	1635558	sucrose-6F-phosphate phosphohydrolase
1270	6	Ping_1316		1636478	1637440	hypothetical protein
1271	3	Ping_1317		1637596	1638183	HAD-superfamily subfamily IB hydrolase, TIGR01490
1272	1	Ping_1318		1638176	1638904	stress protein, tellurite resistance TerB
1273	6	Ping_1319	Y	1639134	1639943
1275	6	Ping_1321	Y	1640634	1641422	fused aspartokinase and homoserine dehydrogenase
1276	6	Ping_1322		1641670	1642434	homoserine kinase
1277	6	Ping_1323		1642580	1643056	threonine synthase
1278	6	Ping_1324		1643086	1644297	acyl-CoA thioesterase II
1279	6	Ping_1325		1644428	1644814	hypothetical protein
1281	2	Ping_1327		1645308	1645817	formate C-acetyltransferase glycine radical
1282	6	Ping_1328		1646078	1647949	hypothetical protein HI0017
1285	6	Ping_1331		1648675	1649967	Holliday junction resolvase YqgF
1286	6	Ping_1332		1650089	1650988	hypothetical protein DUF179
1287	5	Ping_1333	Y	1651402	1652040	glutathione synthetase
1288	6	Ping_1334		1652413	1654650	hypothetical protein DUF558
1289	6	Ping_1335		1655002	1655577	hypothetical protein
1290	6	Ping_1336		1655677	1656444	hypothetical protein DUF1212
1291	6	Ping_1337		1656569	1657678	hypothetical protein
1292	5	Ping_1338		1658439	1659776	SEC-C motif domain protein
1293	2	Ping_1339	Y	1659881	1660273	hypothetical protein DUF1244
1294	6	Ping_1340	Y	1660393	1662783	hypothetical protein
1296	6	Ping_1342		1663980	1665059	glucose-1-phosphate adenylyltransferase
1297	6	Ping_1344	Y	1665893	1666489	basic membrane lipoprotein
1298	6	Ping_1345	Y	1666440	1666925	ABC transporter ATP-binding protein
1300	6	Ping_1347	Y	1667516	1668085	ABC sugar transporter inner membrane translocator
1301	5	Ping_1348	Y	1668095	1668793	peptidase U32
1302	2	Ping_1349	Y	1668846	1669202	exonuclease SbcCD, D subunit
1303	3	Ping_1350	Y	1669332	1670114	exonuclease SMC domain protein
1304	1	Ping_1351	Y	1670293	1670679
1305	3	Ping_1353	Y	1671471	1671836	hypothetical protein
1307	3	Ping_1355	Y	1672109	1672609	possible antifreeze protein type I
1309	5	Ping_1357	Y	1672851	1674362	diheme-containing SoxA-like protein
1310	5	Ping_1358	Y	1674362	1674715	diheme-containing protein c4
1311	5	Ping_1359	Y	1674715	1677510
1312	6	Ping_1360		1677939	1678424	transcriptional regulatory protein, MerR family
1313	6	Ping_1361		1678375	1678971	diguanylate cyclase with extracellular sensor sensor
1314	6	Ping_1362		1679171	1679791	N-acetyltransferase, GCN5-related
1315	3	Ping_1365		1682001	1682417	sulfate transporter
1316	5	Ping_1366		1682538	1683500	6-phosphofructokinase
1317	3	Ping_1367		1683549	1684088	yecA family protein
1318	1	Ping_1368		1684901	1686214	pseudouridine synthase Rlu family protein
1319	6	Ping_1369		1686227	1687693	exodeoxyribonuclease III
1320	3	Ping_1370		1687690	1690818	hypothetical protein
1321	6	Ping_1371		1690908	1691636	inositol-1-monophosphatase
1322	6	Ping_1373	Y	1692154	1693233	rRNA methyltransferase, TrmH family, group 1
1324	6	Ping_1375	Y	1693537	1694247	cysteine desulfurase IscS
1325	6	Ping_1376		1694688	1695245	FeS cluster assembly scaffold IscU
1326	3	Ping_1377		1695619	1695993	iron-sulfur cluster assembly protein IscA
1327	3	Ping_1378		1698298	1698825	co-chaperone Hsc20
1328	6	Ping_1379		1698924	1699652	Fe-S protein assembly chaperone HscA, DnaK-like
1330	6	Ping_1381		1700616	1703150	hypothetical protein DUF528
1331	6	Ping_1382		1703160	1703528	aminopeptidase PepB
1333	6	Ping_1384		1703865	1704233	lysine E-type exporter protein (LYSE/YGGA)
1334	2	Ping_1385		1704246	1704707	phospholipase family, patatin-like protein
1335	6	Ping_1387	Y	1705888	1706289	phosphoheptose isomerase
1336	6	Ping_1388		1707056	1707454	glutamine amidotransferase, class-II
1337	5	Ping_1389		1707469	1708359	hypothetical protein
1338	5	Ping_1391	Y	1708706	1709302	proton/glutamate symporter
1339	5	Ping_1392	Y	1709345	1710736	transcriptional regulator of MerR family
1340	1	Ping_1393	Y	1711236	1712210	copper-translocating P-type ATPase
1341	2	Ping_1394		1712530	1713096	hypothetical protein
1342	1	Ping_1395		1713319	1714851	DNA-directed DNA polymerase
1344	1	Ping_1397		1717002	1718258	predicted transposase
1345	6	Ping_1398		1718255	1719211	transposase and inactivated derivative
1346	6	Ping_1399		1719241	1720266	hypothetical protein
1347	1	Ping_1400		1720291	1720872	hypothetical protein
1348	6	Ping_1402		1721911	1722525	hypothetical protein
1349	6	Ping_1403		1722728	1723744	hypothetical protein
1350	6	Ping_1404		1723756	1726143	peptidase M56, BlaR1
1352	6	Ping_1406		1726941	1727696
1353	3	Ping_1407		1728054	1728830	monovalent cation/proton antiporter, MnhG/PhaG subunit
1354	1	Ping_1408		1728873	1729538	monovalent cation/proton antiporter, pH regulation subunit F
1355	6	Ping_1409		1729543	1730406	Na+/H+ antiporter MnhE subunit
1356	6	Ping_1410		1730616	1731293	monovalent cation/proton antiporter, subunit of MnhE/PhaE family
1357	6	Ping_1411		1731342	1732814	NADH dehydrogenase (quinone) subunit N
1358	6	Ping_1412	Y	1732862	1734316	NADH-ubiquinone oxidoreductase, chain 4L
1360	6	Ping_1414		1734920	1735399	transposase and inactivated derivative
1362	6	Ping_1416		1737267	1738445	methyltransferase type 12
1363	6	Ping_1417		1738636	1740162
1364	6	Ping_1418	Y	1740417	1743248
1365	6	Ping_1419	Y	1743352	1744002	hypothetical protein
1366	6	Ping_1420	Y	1743999	1745459	Na+/Ca+ antiporter, CaCA family
1367	6	Ping_1421	Y	1745579	1746331	hypothetical protein
1368	5	Ping_1422	Y	1746496	1748202	copper/silver resistance outer membrane protein
1369	6	Ping_1423		1748361	1749296	efflux transporter, RND family, MFP subunit
1370	6	Ping_1424	Y	1749354	1749851	heavy metal efflux pump, CzcA family
1371	5	Ping_1425	Y	1750718	1751536	hypothetical protein
1372	6	Ping_1426	Y	1751533	1752444
1373	2	Ping_1427	Y	1752478	1753803	sensor histidine kinase with ATPase domain
1374	6	Ping_1428	Y	1753879	1755771	hypothetical protein
1375	3	Ping_1429	Y	1755876	1758002	response regulator receiver
1376	2	Ping_1430		1759014	1761536	envelope stress induced periplasmic protein, Spy-related
1379	5	Ping_1433		1762610	1763416	thiol:disulfide interchange protein DsbA
1380	6	Ping_1434	Y	1764266	1766335	hypothetical protein
1381	4	Ping_1435		1766946	1767812	copper-translocating P-type ATPase
1382	4	Ping_1436		1768414	1769283	predicted secreted protein containing plastocyanin domain
1383	6	Ping_1437	Y	1769732	1771396	hypothetical protein
1384	6	Ping_1438		1771646	1772911	hypothetical protein
1385	3	Ping_1439		1773119	1773574	transcriptional regulator of MerR family
1386	6	Ping_1440		1773649	1774812
1387	2	Ping_1441		1774814	1775476	cytochrome c, class I
1388	6	Ping_1442		1775666	1776772	copper resistance protein CopC
1389	6	Ping_1443		1776853	1777320	copper resistance D domain protein
1390	1	Ping_1444		1777320	1777757
1391	3	Ping_1445		1777911	1778633	multiple antibiotic resistance (MarC)-related proteins
1392	5	Ping_1446		1778647	1779591	nucleoside recognition domain protein
1393	2	Ping_1447	Y	1779616	1780164	integron integrase
1394	6	Ping_1448		1781124	1781810	hypothetical protein
1395	6	Ping_1449		1781818	1783740	transposase IS4 family
1396	6	Ping_1450		1784073	1787117	hypothetical protein
1397	6	Ping_1451		1787164	1787592	CRISPR-associated protein, Csy1 family
1398	1	Ping_1452		1787689	1788522	CRISPR-associated protein, Csy2 family
1399	6	Ping_1453	Y	1788595	1791912	CRISPR-associated protein, Csy3 family
1400	2	Ping_1454	Y	1792206	1793834	CRISPR-associated protein, Csy4 family
1401	6	Ping_1455		1794451	1795452
1403	2	Ping_1457		1795936	1796625	phenylalanyl-tRNA synthetase, alpha subunit
1404	6	Ping_1458		1796742	1800191	phenylalanyl-tRNA synthetase, beta subunit
1405	6	Ping_1459		1800277	1803957	integration host factor, alpha subunit
1406	6	Ping_1460		1803951	1806047	5,6-dimethylbenzimidazole phosphoribosyltransferase
1407	6	Ping_1461		1806241	1806708	hypothetical protein
1408	5	Ping_1462		1806753	1807691	hypothetical protein
1409	5	Ping_1463		1807844	1808446	aminoglycoside phosphotransferase
1410	3	Ping_1464		1808940	1810247	phosphoglycolate phosphatase
1411	6	Ping_1465		1810416	1811039	FAD dependent oxidoreductase
1412	6	Ping_1466		1811054	1812331	predicted deoxyguanosinetriphosphate triphosphohydrolase
1413	6	Ping_1467		1812487	1814844	hypothetical protein
1415	2	Ping_1469		1815513	1817408	hypothetical protein
1416	6	Ping_1470	Y	1817565	1818137	ornithine decarboxylase
1418	3	Ping_1472	Y	1818641	1820842	FAD linked oxidase domain protein
1419	6	Ping_1473		1821086	1821943	hypothetical protein DUF162
1420	4	Ping_1474		1822557	1823492	iron-sulfur cluster binding protein
1421	6	Ping_1475	Y	1823709	1824923	protein containing cysteine-rich domain
1422	6	merR		1825108	1826049	L-lactate transport
1423	6	Ping_1477		1826127	1827374	transcriptional regulator, substrate-binding of LysR family
1424	6	Ping_1478		1827445	1828494	protein disulfide isomerase NosL family protein
1425	6	Ping_1480		1830111	1830842	ABC-2 type transporter for copper permease protein
1426	6	Ping_1481	Y	1830906	1831559	ABC transporter for copper ATP-binding protein
1427	6	Ping_1482		1831654	1832247	transcriptional regulator for copper, periplasmic binding protein, LacI family
1428	1	Ping_1483		1832244	1832645	nitrous-oxide reductase
1429	2	Ping_1485	Y	1833930	1834937	transcriptional regulator NosR, FMN-binding domain protein
1430	3	Ping_1486		1835143	1835679	Ig domain protein, group 2
1432	6	Ping_1488		1836489	1836941	hypothetical protein
1433	6	Ping_1489		1837207	1837845	permease with 5 transmembrane domains
1434	6	Ping_1490		1837963	1838667	hypothetical protein
1435	5	Ping_1491		1838960	1839433	hypothetical protein
1436	6	Ping_1492		1839430	1840473	hypothetical protein
1437	6	Ping_1493	Y	1840552	1841160	ABC transporter ATP-binding protein, two fused
1438	3	Ping_1494		1841378	1842496	glycine hydroxymethyltransferase
1439	3	Ping_1495		1842789	1843370	ATP-cone domain protein
1441	6	Ping_1497		1844099	1845196	riboflavin synthase, alpha subunit
1442	6	Ping_1499	Y	1845512	1847374	bifunctional 3,4-dihydroxy-2-butanone 4-phosphate synthase / GTP cyclohydrolase
1443	4	Ping_1500	Y	1847556	1848602	riboflavin synthase
1445	6	Ping_1503	Y	1850043	1850582	hypothetical protein
1446	6	Ping_1504	Y	1850588	1851049	hypothetical transmembrane protein DUF6
1447	6	Ping_1505	Y	1851055	1852332	peptide methionine sulfoxide reductase
1448	6	Ping_1506	Y	1852323	1853750	hypothetical protein
1449	6	Ping_1507	Y	1853802	1854596	diguanylate cyclase/phosphodiesterase with extracellular sensor
1450	6	Ping_1508	Y	1854624	1856075	FAD linked oxidase domain protein
1451	6	Ping_1510	Y	1856959	1857423	phenylacetic acid degradation-related protein
1452	6	Ping_1511	Y	1857433	1858029	RNA binding S1 domain protein
1453	6	Ping_1512	Y	1857980	1858465	MscS mechanosensitive ion channel
1455	6	Ping_1514	Y	1859610	1860332	adenosine deaminase
1456	5	Ping_1515	Y	1860329	1860979	hypothetical protein
1457	5	Ping_1516	Y	1860979	1861650	hypothetical protein
1458	2	Ping_1517	Y	1862069	1862896	exodeoxyribonuclease V, gamma subunit
1459	1	Ping_1518	Y	1863986	1864909	exodeoxyribonuclease V, beta subunit
1460	3	Ping_1520		1866038	1866457	exodeoxyribonuclease V, alpha subunit
1461	2	Ping_1521		1867444	1868922	ybaK/ebsC protein
1462	3	Ping_1522		1869393	1870085	hypothetical protein
1463	5	Ping_1523	Y	1870325	1871560	multiple antibiotic resistance (MarC)-related proteins
1465	5	Ping_1525	Y	1872439	1872963	ATP-dependent Clp protease, proteolytic subunit ClpP
1467	6	Ping_1527		1874949	1875326	ATP-dependent protease La
1468	6	Ping_1529		1876474	1877055	DNA-binding protein HU beta subunit
1469	1	Ping_1530		1877172	1877549	peptidyl-prolyl cis-trans isomerase, PpiC or D-type
1470	6	Ping_1531	Y	1877756	1878667	elongation factor P-like protein YeiP
1471	6	Ping_1532		1879040	1880365	sulfur oxidation protein of DsrC family
1472	2	Ping_1533		1880892	1881314	integral membrane protein, YccS/YhfK family
1473	6	Ping_1534	Y	1881745	1882296	methylenetetrahydrofolate dehydrogenase (NADP(+))
1474	3	Ping_1535	Y	1882943	1883338	porin, Gram-negative type
1476	6	Ping_1538		1884745	1885179	transcriptional regulator MetR, substrate-binding, LysR family
1478	6	Ping_1540	Y	1885591	1885965	2-dehydro-3-deoxyphosphoheptonate aldolase AroF,G,H
1480	6	Ping_1543	Y	1888116	1891946	carbonate dehydratase
1481	1	Ping_1544		1893078	1894088	pyridoxamine 5'-phosphate oxidase
1482	2	Ping_1545		1893992	1894465	hypothetical protein DUF462
1483	1	Ping_1548		1896177	1897523	thioesterase superfamily protein
1484	6	Ping_1549		1897530	1899083
1486	6	Ping_1551		1899362	1900912	hypothetical protein
1487	6	Ping_1552		1901181	1901939	hypothetical protein
1488	5	Ping_1553	Y	1902497	1903129	GAF domain-containing protein
1490	1	Ping_1556		1904712	1905368	hypothetical protein
1492	2	Ping_1559	Y	1907327	1908088	hypothetical protein
1495	1	Ping_1562		1910942	1912774	protein containing tetratricopeptide repeat and Sel1 domain
1496	1	Ping_1564	Y	1913750	1914169	hypothetical protein
1497	6	Ping_1565	Y	1914855	1915637	pyruvate formate lyase-activating enzyme, radical SAM domain protein, PflA
1498	6	Ping_1567	Y	1916737	1918191
1499	3	Ping_1569	Y	1919547	1920236	protein containing tetratricopeptide TPR_2 repeat
1500	6	Ping_1572		1920976	1922421	hypothetical protein DUF1555
1501	6	Ping_1573		1922649	1923065
1502	5	Ping_1574	Y	1923182	1924378	benzene 1,2-dioxygenase system, ferredoxin component, Rieske [2Fe-2S] domain protein
1503	6	Ping_1575		1925177	1926367	aromatic ring hydroxylating enzyme
1505	6	Ping_1577		1927621	1929096	cysteine desulfurases, SufS subfamily
1506	6	Ping_1578		1929197	1929871	FeS assembly protein SufD
1507	3	Ping_1579		1929871	1932312	FeS assembly ATPase SufC
1508	3	Ping_1580		1932309	1933436	FeS assembly protein SufB
1509	6	Ping_1581		1933607	1934113
1510	6	Ping_1582	Y	1934705	1935082	hypothetical protein
1511	6	Ping_1584		1937433	1938050	predicted transposase
1512	2	Ping_1585	Y	1939285	1940046	transposase and inactivated derivative
1513	6	Ping_1586		1940498	1942969	hypothetical protein
1514	6	Ping_1587		1942972	1943514	ABC transporter ATP-binding protein
1515	1	Ping_1588		1943524	1943955	ABC polar amino acid transporter inner membrane protein
1516	6	Ping_1589		1943988	1945001	ABC polar amino acid transporter inner membrane protein
1517	6	Ping_1590		1945022	1945675	ABC transporter extracellular solute-binding protein, family 3
1518	6	Ping_1591		1945662	1947128	endonuclease/exonuclease/phosphatase
1519	6	Ping_1592		1947183	1948100
1521	2	Ping_1594	Y	1951278	1951847	hypothetical protein
1522	6	Ping_1595	Y	1951998	1952849	hypothetical protein
1523	1	Ping_1596	Y	1952992	1953447	transporter major facilitator superfamily MFS_1
1526	6	Ping_1600	Y	1955471	1956394	K+-dependent Na+/Ca+ exchanger related-protein
1527	6	Ping_1601	Y	1956483	1957733	hypothetical protein
1528	6	Ping_1602	Y	1958394	1958879
1529	6	Ping_1603		1959042	1959479	carbonic anhydrase
1531	2	Ping_1605	Y	1959862	1960308	pseudouridine synthase
1532	6	Ping_1606		1960563	1961822	ATP-dependent RNA helicase, DEAD box family
1533	3	Ping_1607		1961871	1962962	heat shock protein Hsp20
1534	6	Ping_1608		1962963	1963802	CMP/dCMP deaminase, zinc-binding
1535	5	Ping_1609		1963830	1964216	hypothetical protein
1536	6	Ping_1610		1964220	1965065
1537	6	Ping_1611		1965081	1965926	hypothetical protein
1538	3	Ping_1612		1965926	1966339	transposase, IS4
1539	6	Ping_1613		1966609	1967706	transposase IS4 family
1540	6	Ping_1614	Y	1968069	1968620	hypothetical protein
1541	6	Ping_1615	Y	1968808	1970349
1542	1	pspC	Y	1970912	1971322	hypothetical protein
1546	6	Ping_1620	Y	1972726	1973493
1547	6	Ping_1621		1973864	1975144
1548	3	Ping_1622		1975332	1975916	deoxyribodipyrimidine photolyase, FAD- binding- domain protein
1549	6	Ping_1623	Y	1976194	1978254	deoxyribodipyrimidine photo-lyase
1550	6	Ping_1624		1978442	1979527	hypothetical protein
1551	6	Ping_1626	Y	1981260	1982672	deoxyribodipyrimidine photolyase-related protein
1552	5	Ping_1627		1984817	1986034	transposase, IS4 family protein
1553	6	Ping_1628		1986264	1986890	multiple antibiotic resistance (MarC)-related proteins
1554	5	Ping_1629		1987142	1988425
1557	1	Ping_1633		1990558	1993251	hypothetical protein
1559	2	Ping_1635		1993497	1993880	hypothetical protein
1560	3	Ping_1636		1993884	1995356	transposase ISSod7
1561	1	Ping_1637		1995366	1996478	hypothetical protein
1562	1	Ping_1638	Y	1996643	1997551	diguanylate cyclase/phosphodiesterase
1564	3	Ping_1642		1999042	2000409	hypothetical protein
1565	6	Ping_1643		2000451	2001221	amidohydrolase-like
1567	6	Ping_1645	Y	2001932	2003083	hypothetical protein UPF0061
1568	6	Ping_1646	Y	2003503	2004132
1569	6	Ping_1647	Y	2004129	2004902	hypothetical protein DUF125
1570	6	Ping_1648		2005868	2006323
1571	1	Ping_1649	Y	2006600	2006968
1572	5	Ping_1650		2007711	2008400	2-methylcitrate dehydratase
1573	6	Ping_1651	Y	2008604	2009182	glutathione-dependent formaldehyde-activating, GFA
1574	6	Ping_1652	Y	2009483	2010220	transporter major facilitator superfamily MFS_1
1575	6	Ping_1653	Y	2010222	2010824	AFG1-family ATPase
1576	6	Ping_1654	Y	2010821	2011891	hypothetical protein
1577	6	Ping_1655	Y	2011902	2012972	FAD dependent oxidoreductase
1578	6	Ping_1656	Y	2013100	2014407	ABC transporter ATP-binding protein
1579	6	Ping_1657	Y	2014410	2015306	ABC-type transporter protein
1582	5	Ping_1660	Y	2016409	2016966	hypothetical protein
1583	6	Ping_1661		2017293	2018003
1584	6	ftsK		2018052	2020619	hypothetical protein
1585	6	Ping_1663		2020623	2021240	hypothetical protein
1586	6	Ping_1664		2021240	2022568	CRISPR-associated helicase Cas3
1587	5	crcB		2022642	2023028	CRISPR-associated helicase Cas3
1588	6	Ping_1666		2023037	2024323	hypothetical protein
1589	5	Ping_1667	Y	2024800	2026155	CRISPR-associated protein, Cse4 family
1590	6	Ping_1668	Y	2026283	2027392	CRISPR-associated protein Cas5 family
1591	6	Ping_1669		2027837	2029234	CRISPR-associated protein, Cse1 family
1592	6	Ping_1670		2029246	2029860	CRISPR-associated protein Cas1
1593	2	Ping_1672	Y	2030647	2031000	CRISPR-associated protein Cas2
1594	6	Ping_1673	Y	2031114	2032220	resolvase, N-terminal domain
1595	4	Ping_1674	Y	2032324	2032677	hypothetical protein
1596	6	Ping_1675		2033203	2033652	hypothetical protein
1598	6	Ping_1677		2035781	2036554	prophage CP4-57 regulatory
1599	6	Ping_1678	Y	2036939	2037541
1600	6	Ping_1679	Y	2037531	2038427	hypothetical protein
1601	3	Ping_1680	Y	2038417	2039181	phage integrase family protein
1602	3	Ping_1681	Y	2039178	2040329	SsrA-binding protein
1603	5	Ping_1682	Y	2040927	2041874	cyclase/dehydrase
1604	1	Ping_1683		2042143	2042970	hypothetical protein UPF0125
1605	6	pfaA		2043053	2051038	outer membrane lipoprotein OmlA
1606	6	Ping_1685		2051031	2053595	shikimate/quinate 5-dehydrogenase AroE
1607	6	pfaC		2053687	2059602	peptide chain release factor 1 prfA
1608	6	pfaD		2059702	2061297	modification methylase, HemK family
1609	6	Ping_1689	Y	2062758	2063660	hypothetical protein
1610	6	Ping_1690		2063840	2064664	hypothetical protein
1611	6	Ping_1691		2064654	2066093	2-dehydro-3-deoxyphosphooctonate aldolase
1612	6	Ping_1692		2066097	2066780	membrane protein DUF423
1613	6	Ping_1694	Y	2069522	2070232	methyltransferase
1614	6	Ping_1696		2071812	2072522	hypothetical protein DUF882
1615	2	Ping_1698		2072981	2073418	cell wall degradation protein
1616	6	Ping_1699		2073841	2074791	phage shock protein C
1617	2	Ping_1700		2074969	2075703	phage shock B family protein
1618	6	Ping_1701		2076151	2076783	hypothetical protein
1619	2	Ping_1702	Y	2077076	2077975	peptidyl-prolyl cis-trans isomerase PpiC-type
1620	6	Ping_1704		2078762	2079787	HAD-superfamily subfamily IIA hydrolase dehalogenase-like protein
1621	6	Ping_1705	Y	2080353	2080778	beta-lactamase
1622	5	Ping_1706	Y	2080952	2081749	hypothetical protein
1624	6	Ping_1708		2082427	2082990	predicted ATPase, mrp protein
1625	6	Ping_1710		2083914	2084492
1627	2	Ping_1712	Y	2085233	2085766	ammonium transporter, Rh family protein
1628	3	Ping_1713	Y	2086256	2086624	uracil phosphoribosyltransferase
1629	2	Ping_1714		2087747	2088097	uracil-xanthine permease
1630	6	Ping_1715	Y	2088784	2089182	hypothetical protein
1631	6	Ping_1716		2089413	2090309	hypothetical protein
1632	6	Ping_1717		2091028	2092815
1633	5	Ping_1718		2093130	2094395	HAD-superfamily phosphatase subfamily IIIC:FkbH-like domain
1637	5	Ping_1722		2095975	2096853	hypothetical protein
1638	6	Ping_1723	Y	2096969	2098993	Integrase, catalytic region
1639	6	Ping_1726	Y	2101442	2102788
1641	2	Ping_1728		2103506	2103856	transposase IS3/IS911 family protein
1642	6	Ping_1729		2104362	2105009	membrane-bound serine protease (ClpP class)
1643	3	Ping_1730		2105006	2106226	band 7 protein
1644	6	Ping_1731		2106469	2107065	hypothetical protein
1645	6	Ping_1732		2107207	2108274	alcohol dehydrogenase, iron-containing
1646	3	Ping_1733	Y	2108551	2111094	fused phosphoribosyl-AMP cyclohydrolase and phosphoribosyl-ATP pyrophosphatase
1647	6	Ping_1734		2111603	2112679	imidazoleglycerol phosphate synthase, cyclase subunit HisF
1648	6	Ping_1735		2112951	2113478	hypothetical protein DUF411
1649	1	Ping_1736		2113734	2114663	hypothetical protein
1650	5	Ping_1737	Y	2115413	2116195	hypothetical protein
1651	6	Ping_1738		2116645	2118015	hypothetical protein
1653	6	Ping_1740		2118473	2119960	imidazole glycerol phosphate synthase, glutamine amidotransferase subunit HisH
1654	6	Ping_1741		2119957	2120994	fused imidazoleglycerol-phosphate dehydratase and histidinol phosphatase HisB?
1655	6	Ping_1742	Y	2121097	2121750	histidinol-phosphate aminotransferase HisC
1656	2	Ping_1743		2122039	2122533	histidinol dehydrogenase His D
1657	6	Ping_1744	Y	2122690	2124405	ATP phosphoribosyltransferase HisG
1658	6	Ping_1745		2126548	2127954	hypothetical protein
1659	6	Ping_1746		2128141	2129661	hypothetical protein
1660	6	Ping_1747		2129658	2130050	disulphide bond formation protein DsbB
1662	3	Ping_1749		2130824	2132176	DNA segregation ATPase FtsK
1663	6	Ping_1750		2132246	2133253	outer membrane lipoprotein carrier protein LolA
1666	6	Ping_1753		2134466	2135089	seryl-tRNA synthetase SerS
1668	3	Ping_1756	Y	2136031	2139156	ribonuclease D
1669	6	Ping_1757	Y	2139153	2140484	3-isopropylmalate dehydratase, large subunit
1670	1	Ping_1758	Y	2140471	2141133	3-isopropylmalate dehydratase, small subunit
1672	6	Ping_1760	Y	2142060	2142584	hypothetical protein
1673	6	Ping_1761		2142961	2143344	peptidase C1A, papain
1675	3	Ping_1763	Y	2144881	2145249	hypothetical protein
1676	3	Ping_1764		2145860	2146762	hypothetical protein
1677	6	Ping_1765		2146978	2147427	ferredoxin--NADP(+) reductase
1680	5	Ping_1768	Y	2149071	2150561	ABC transporter ATP-binding protein
1681	6	Ping_1769	Y	2150631	2151308	hypothetical protein DUF140
1682	6	Ping_1770	Y	2151308	2152162	hypothetical protein 698
1683	6	Ping_1771		2152573	2153688	predicted transposase
1684	3	Ping_1772		2153824	2155260	polyunsaturated fatty acid synthase PfaA
1685	6	Ping_1773		2155557	2155940	polyunsaturated fatty acid synthase PfaB
1686	6	Ping_1774	Y	2155963	2156448	polyunsaturated fatty acid synthase PfaC
1687	2	Ping_1776		2158536	2159573	polyunsaturated fatty acid synthase PfaD
1688	6	Ping_1777	Y	2159928	2161187
1689	2	Ping_1778		2162060	2162455	transcriptional regulator, substrate-binding of LysR family
1690	3	Ping_1779		2163161	2164054	similar to glycolate oxidase
1691	4	Ping_1782		2165717	2167396	4Fe-4S ferredoxin, iron-sulfur binding domain protein
1692	6	Ping_1783	Y	2167565	2168029	hypothetical protein DUF162
1693	6	Ping_1784		2169096	2169782
1694	6	Ping_1785	Y	2170101	2170736	hypothetical protein
1695	5	Ping_1786	Y	2171173	2172177
1696	5	Ping_1787	Y	2172167	2173612	hypothetical protein
1698	1	Ping_1790	Y	2175056	2175586	hypothetical protein
1699	6	Ping_1791	Y	2175785	2176900	diguanylate cyclase with GAF sensor
1700	6	Ping_1792		2177132	2177749	accessory gene regulator
1701	6	Ping_1793		2177830	2178522	2OG-Fe(II) oxygenase
1702	6	Ping_1794		2179387	2180646	ROK family protein, repressor or kinase
1704	5	Ping_1796		2181466	2182653	lipolytic enzyme, G-D-S-L family
1705	6	Ping_1798	Y	2182979	2183422	glyoxalase/bleomycin resistance protein/dioxygenase
1706	6	Ping_1800		2184209	2185000	hypothetical protein DUF81
1707	2	Ping_1801	Y	2185084	2185698	hypothetical protein
1708	3	Ping_1802		2186177	2188318	methyltransferase type 11
1709	5	Ping_1803		2188379	2189107
1710	5	Ping_1804		2189729	2190619	hypothetical protein
1711	6	Ping_1805		2190780	2191517	hypothetical protein
1712	3	Ping_1806	Y	2191724	2192143	phosphoesterase, PA-phosphatase related, PAP2 family
1713	6	Ping_1807	Y	2192473	2193774	diacylglycerol kinase
1714	6	Ping_1808		2194062	2194637	antibiotic biosynthesis monooxygenase
1715	1	Ping_1809	Y	2194960	2195934	hypothetical protein
1716	6	Ping_1810		2196030	2198216	NmrA family protein
1717	6	Ping_1811		2198225	2198932	LGFP repeat protein
1718	6	Ping_1812		2198957	2199574	transporter, NRAMP family
1719	6	Ping_1813	Y	2199596	2200258	zinc finger, CDGSH-type domain protein
1720	3	Ping_1814		2200715	2201515	predicted transcriptional regulator, fis family
1721	2	Ping_1815		2201743	2202750	hypothetical protein
1722	6	Ping_1816	Y	2202843	2203784	hypothetical transmembrane protein DUF6
1723	6	Ping_1817		2204719	2205327	diguanylate cyclase/phosphodiesterase with PAS/PAC and GAF sensor(s)
1725	3	Ping_1819		2206882	2208210
1726	3	Ping_1820	Y	2208423	2209184	2-dehydro-3-deoxyphosphoheptonate aldolase AroF,G,H
1727	1	Ping_1821	Y	2209599	2210495	hypothetical protein
1728	6	Ping_1822	Y	2210500	2211303	outer membrane efflux family protein
1729	6	Ping_1823		2212134	2212616	isochorismatase hydrolase
1730	1	Ping_1824		2212613	2213155	nicotinate phosphoribosyltransferase
1731	6	Ping_1825		2213678	2214586	galactoside O-acetyltransferase
1733	6	Ping_1827	Y	2215576	2216496	amino acid permease-associated region
1734	5	Ping_1828		2217033	2218025	MscS mechanosensitive ion channel
1736	6	Ping_1830		2218707	2220005	hypothetical protein DUF399
1737	6	Ping_1831		2220025	2220492	predicted cytochrome c oxidase, subunit I
1738	6	Ping_1832		2220489	2222792	fumarate hydratase
1739	2	Ping_1833	Y	2223076	2223807	hypothetical protein
1740	6	Ping_1834	Y	2223850	2224842	hypothetical protein
1741	6	Ping_1835	Y	2225555	2227519	hypothetical protein
1742	2	Ping_1836		2228522	2229076	glutathione S-transferase, C-terminal domain
1743	6	Ping_1837		2229316	2230425	hypothetical protein
1744	2	Ping_1838		2230483	2230839	malic enzyme aka malate dehydrogenase (oxaloacetate-decarboxylating) (NADP(+))
1745	1	Ping_1839	Y	2230976	2233267	transcriptional regulator (NifA family) interaction with sigma-54 factor
1746	6	Ping_1840	Y	2233264	2235786	sensor histidine kinase with PAS domain
1747	6	Ping_1841		2237056	2238852	response regulator receiver
1748	6	Ping_1842	Y	2239239	2239613	gas vesicle protein GVPa
1749	5	Ping_1843	Y	2239944	2240966	ATP synthase B subunit (AtpF)
1750	6	Ping_1844	Y	2241279	2242154	gas vesicle protein GvpN
1751	6	Ping_1845		2242427	2242978	hypothetical protein
1752	2	Ping_1846		2243243	2247046	hypothetical protein
1753	1	Ping_1847		2247046	2247669	hypothetical protein
1754	1	Ping_1848		2247669	2248910	hypothetical protein
1755	6	Ping_1849		2249102	2249602
1756	1	Ping_1850		2249749	2250579	acriflavin resistance protein
1757	6	Ping_1851		2250727	2251233	efflux transporter, RND family, MFP subunit
1758	6	Ping_1852		2251491	2252684	transcriptional regulator of TetR family
1759	6	Ping_1853		2252697	2253731	hypothetical protein
1760	1	Ping_1854		2253769	2254635	2'-5' RNA ligase
1761	1	Ping_1855		2254659	2255207	hypothetical protein
1762	6	Ping_1856		2255254	2255733	hypothetical protein
1763	6	Ping_1857		2255913	2258342	ribosomal subunit interface protein
1765	6	Ping_1859	Y	2258974	2259825	hypothetical protein
1766	6	Ping_1860		2260001	2260882	hypothetical protein
1767	2	Ping_1861		2260879	2262003	hypothetical protein
1768	6	Ping_1862	Y	2262408	2263511	ABC transporter complex for phosphonate inner membrane binding subunit
1769	6	Ping_1864		2265432	2266124	ABC transporter ATP-binding protein, predicted for phosphonate
1770	6	Ping_1865	Y	2266177	2268063	ABC phosphonate transporter periplasmic phosphonate-binding protein
1771	6	Ping_1866	Y	2268098	2269291	D-erythrose-4-phosphate dehydrogenase
1772	6	Ping_1867	Y	2269294	2271900	NAD-dependent epimerase/dehydratase
1773	6	Ping_1868	Y	2271922	2273052	rare lipoprotein A
1774	6	Ping_1869	Y	2273111	2273989	Water Stress and Hypersensitive Response, putative lipoprotein
1775	6	Ping_1870	Y	2274249	2274962
1776	5	Ping_1871	Y	2275166	2276695	hypothetical protein
1777	5	Ping_1872	Y	2276706	2277185	aspartyl aminopeptidase
1778	6	Ping_1873	Y	2277337	2278317	diguanylate cyclase regulation, EAL domain
1779	6	Ping_1874	Y	2278829	2279635	esterase/lipase/thioesterase family protein
1780	2	Ping_1875		2280192	2280917
1781	2	Ping_1876		2281185	2281853
1782	2	Ping_1877		2282260	2282697	gamma-D-glutamate-meso-diaminopimelate muropeptidase
1783	6	Ping_1878		2282817	2283752	hypothetical protein
1784	3	Ping_1879		2283755	2284237	hypothetical protein
1785	1	Ping_1880		2284517	2285950	SOUL heme-binding protein
1787	2	Ping_1882	Y	2287158	2288039	cytochrome bd ubiquinol oxidase, subunit I
1788	3	Ping_1883		2288325	2290433	hypothetical protein
1789	6	Ping_1884		2290690	2291181
1790	6	Ping_1885		2291243	2291857	transcriptional regulator of TetR family
1792	6	Ping_1887	Y	2292368	2293294	glutathione S-transferase, N-terminal domain, or maleylacetoacetate isomerase
1793	6	Ping_1888		2293464	2294921	transcriptional regulator
1794	6	Ping_1889		2295030	2296337	glycosyl transferase, group 1
1795	3	Ping_1890	Y	2296895	2297749	hypothetical protein
1796	6	Ping_1891	Y	2298350	2299240	drug resistance transporter, Bcr/CflA subfamily
1797	6	Ping_1892	Y	2299584	2300720
1799	1	Ping_1894	Y	2301921	2302619
1800	2	Ping_1895		2302943	2305285	peptidase M48, Ste24p
1801	6	Ping_1897		2307232	2309067	hypothetical protein
1802	1	Ping_1898		2309069	2310565	transporter major facilitator superfamily MFS_1
1803	6	Ping_1899		2310659	2312308	hypothetical protein DUF81
1804	1	Ping_1900	Y	2313458	2314453	hypothetical transmembrane protein DUF6
1805	1	Ping_1901	Y	2315915	2318803	dienelactone hydrolase
1806	6	Ping_1902	Y	2319271	2321514	heat shock protein Hsp20
1807	2	Ping_1903		2323269	2323736	ATP-dependent RNA helicase, DEAD box family
1809	2	Ping_1905		2324510	2325157	oxidoreductase domain protein
1810	2	Ping_1906	Y	2325475	2326311	RNA binding S1 domain protein
1811	6	Ping_1907	Y	2326622	2327524	S-adenosylmethionine-dependent methyltransferase
1812	2	Ping_1908		2328157	2329749	nucleotide phosphate derivative pyrophosphohydrolases, MutT/nudix family protein
1813	1	Ping_1910		2330529	2331425	hypothetical protein
1815	2	Ping_1914	Y	2336735	2340721	integrase, catalytic region
1816	2	Ping_1915	Y	2340718	2342445	metallophosphoesterase
1817	3	htpX	Y	2342689	2343555	hypothetical protein
1819	6	Ping_1918	Y	2344107	2344874	predicted ribonuclease BN
1820	3	Ping_1919	Y	2344874	2345545	hypothetical protein
1821	6	Ping_1920	Y	2345619	2346377	diguanylate cyclase
1822	6	Ping_1921	Y	2346768	2347475	alpha/beta hydrolase fold
1823	1	Ping_1922	Y	2347781	2348620	hypothetical protein
1824	6	Ping_1923	Y	2348671	2349849	hypothetical protein
1825	6	Ping_1924	Y	2349853	2350908	sulfotransferase
1826	3	Ping_1925		2351178	2352461	small multidrug resistance protein, membrane transport protein
1827	6	Ping_1926		2352694	2354094	manganese-dependent inorganic pyrophosphatase containing DHHA2 domain
1829	6	Ping_1928	Y	2354718	2355335	thiol-disulfide isomerase and thioredoxins
1831	2	Ping_1931	Y	2357031	2357993	aldehyde dehydrogenase, small subunit, [2Fe-2S]-binding domain membrane-bound protein
1832	6	Ping_1932	Y	2358769	2359305	aldehyde oxidase and xanthine dehydrogenase, large subunit, molybdopterin binding, membrane-bound
1833	3	Ping_1933	Y	2359621	2360046	isoquinoline 1-oxidoreductase maturation factor
1837	6	Ping_1938	Y	2361730	2362323	pyridine nucleotide-disulphide oxidoreductase, FAD-dependent
1838	3	Ping_1939	Y	2362732	2363304	hypothetical protein
1839	6	Ping_1940	Y	2363460	2364506	diguanylate cyclase/phosphodiesterase with PAS/PAC and GAF sensor(s)
1840	3	Ping_1941	Y	2364659	2365456	CheR/CheB-type of MCP methyltransferase and sensor PAS/PAC domains
1842	2	Ping_1943		2366752	2367159	hypothetical protein
1846	2	Ping_1948		2369774	2370421	SMC domain protein
1847	3	Ping_1949		2370423	2370854	hypothetical protein
1848	5	Ping_1950	Y	2371015	2372322	hypothetical protein
1849	5	Ping_1951		2372870	2373796	hypothetical protein
1850	6	Ping_1952		2374175	2375071	hypothetical protein
1852	6	Ping_1954	Y	2375936	2377237	2-amino-3-ketobutyrate coenzyme A ligase
1853	6	Ping_1955	Y	2377614	2378696	L-threonine 3-dehydrogenase
1854	6	Ping_1956		2379433	2380686	hypothetical protein
1855	5	Ping_1957		2380776	2381675	hypothetical protein
1856	5	Ping_1958		2381665	2382510	peptidylprolyl isomerase, FKBP-type
1857	6	Ping_1959		2382522	2383625	DNA polymerase B region
1858	4	Ping_1960	Y	2383691	2384998	hypothetical protein
1859	4	Ping_1961	Y	2385580	2386389	thioredoxin domain
1860	4	Ping_1963	Y	2386997	2388367	dihydrodipicolinate synthase dapA
1861	4	Ping_1964	Y	2388743	2390464	lipoprotein of NlpBDapX family
1862	6	Ping_1965	Y	2390773	2392287	phosphoribosylaminoimidazole-succinocarboxamide synthase PurC
1863	5	Ping_1966	Y	2392410	2392910
1864	2	Ping_1967	Y	2392982	2393599	response regulator
1865	6	Ping_1968	Y	2393603	2394889	AMP-dependent synthetase and ligase
1866	6	Ping_1969	Y	2394903	2395688	predicted AcnD-accessory protein PrpF
1867	1	Ping_1970	Y	2395836	2396330	2-methylisocitrate dehydratase, Fe/S-dependent AcnD
1868	6	Ping_1971	Y	2396646	2399297	2-methylcitrate synthase/citrate synthase II
1869	6	Ping_1972	Y	2399488	2400570	methylisocitrate lyase
1870	6	Ping_1973		2400666	2401403	transcriptional regulator (GntR family) with HTH domain
1871	6	Ping_1974	Y	2401486	2402451	hypothetical protein DUF112
1872	1	Ping_1975	Y	2402841	2404193	predicted tricarboxylic transport TctB
1873	6	Ping_1976	Y	2404275	2405465	hypothetical protein UPF0065
1874	6	Ping_1977	Y	2405550	2407088	Cof-like hydrolase
1875	6	Ping_1978		2407212	2408636	predicted primosomal replication protein N''
1876	6	Ping_1979	Y	2408696	2409667	hypothetical protein
1877	2	Ping_1980		2409956	2410345	hypothetical protein
1878	6	Ping_1981		2410433	2412121	band 7 protein
1879	3	Ping_1982		2412279	2412818	inner membrane protein DUF107
1880	2	Ping_1983		2412914	2414767	diguanylate cyclase
1881	3	Ping_1984		2414919	2415380	cold-shock protein, DNA-binding
1882	6	Ping_1985	Y	2415454	2416740	hypothetical protein
1883	2	Ping_1986	Y	2417037	2417576	phosphoesterase, PA-phosphatase related
1884	6	Ping_1987	Y	2417660	2418673	nucleotide phosphate derivative pyrophosphohydrolases, MutT/nudix family protein
1885	1	Ping_1988	Y	2419079	2420050	DNA polymerase III, epsilon subunit
1886	1	Ping_1992	Y	2421504	2422514	hypothetical protein
1887	2	Ping_1993	Y	2422655	2423737	transcriptional regulator of LysR family
1888	6	Ping_1994	Y	2423727	2424878	succinic-semialdehyde dehydrogenase
1889	6	Ping_1995	Y	2424993	2426207	4-aminobutyrate aminotransferase
1890	6	Ping_1996		2426322	2428394	MscS mechanosensitive ion channel
1891	6	Ping_1997		2428581	2429630	hypothetical protein UPF0052 and CofD
1892	6	Ping_1998		2429632	2430513	lipase, class 3
1893	6	Ping_1999		2430517	2432181	hypothetical protein
1894	6	Ping_2000		2432193	2433266	hypothetical protein
1896	6	Ping_2003	Y	2435630	2436022
1897	6	Ping_2004		2436481	2437932	restriction modification system DNA specificity domain
1898	2	Ping_2005	Y	2438340	2439452	hypothetical protein
1899	6	Ping_2006	Y	2440028	2442202	hypothetical protein
1901	6	Ping_2008	Y	2442805	2444031	metal-dependent phosphohydrolase, HD region
1902	5	Ping_2009	Y	2444339	2445190	Inosine/uridine-preferring nucleoside hydrolase
1903	5	Ping_2010	Y	2445190	2446146	adenylate cyclase
1904	6	Ping_2011		2446496	2447581	hypothetical protein
1905	6	Ping_2012		2447863	2448369	hypothetical protein DUF480
1906	6	Ping_2013	Y	2448811	2449881	ADP-ribosylation/Crystallin J1
1907	6	Ping_2014		2450553	2452655	N-acetyltransferase or aminomutase, GCN5-related
1908	6	Ping_2015		2452892	2453911	hypothetical protein
1909	6	Ping_2016		2453997	2455049
1910	6	Ping_2017		2455103	2456266	hypothetical protein
1911	6	Ping_2018		2456322	2457395	hypothetical protein
1912	6	Ping_2019		2457541	2460648
1913	6	Ping_2020	Y	2461184	2463613
1914	6	Ping_2024		2466718	2469735	hypothetical protein DUF490
1915	6	Ping_2025		2469736	2470908	surface antigen (D15)
1916	6	Ping_2026	Y	2471284	2472450	heat shock protein HtpX
1917	6	Ping_2027	Y	2473014	2474162	peptidyl-prolyl cis-trans isomerase PpiC-type
1918	1	Ping_2028		2474544	2475215	ABC transporter for amino acids ATP-binding protein
1919	6	Ping_2029		2475225	2475605	ABC polar amino acid transporter inner membrane protein
1920	6	Ping_2030		2475707	2476879	ABC amino acid transporter extracellular solute-binding protein, family 3
1921	6	Ping_2031	Y	2477461	2478252	dethiobiotin synthase BioD
1922	5	Ping_2032	Y	2478302	2479192	biotin biosynthesis protein BioC
1923	5	Ping_2033	Y	2479215	2480552	8-amino-7-oxononanoate synthase BioF
1924	3	Ping_2034	Y	2480549	2481088	biotin synthase BioB
1925	2	Ping_2035	Y	2481159	2482208	adenosylmethionine-8-amino-7-oxononanoate aminotransferase (7,8-diaminopelargonic acid synthase) BioA
1926	2	Ping_2040	Y	2486038	2487138	asparaginyl-tRNA synthetase AsnS
1927	5	Ping_2041	Y	2487157	2488404	hypothetical protein
1928	6	Ping_2042	Y	2488481	2489173	dimethylmenaquinone methyltransferase
1930	6	Ping_2045	Y	2490686	2491156	hypothetical protein
1931	6	Ping_2047	Y	2492792	2493736	hypothetical protein
1932	3	Ping_2048		2494010	2494489	hypothetical protein
1933	6	Ping_2049		2494489	2495619	N-acetyltransferase, GCN5-related
1934	3	Ping_2050		2495651	2497366	hypothetical protein
1935	1	Ping_2051	Y	2497955	2500066	hypothetical protein
1936	6	Ping_2054	Y	2502012	2502971	hypothetical protein
1937	5	Ping_2055	Y	2503122	2504378
1939	6	Ping_2057	Y	2504743	2505186	hypothetical protein
1940	6	Ping_2058		2505472	2506497	2-nitropropane dioxygenase, NPD
1941	1	Ping_2059	Y	2506942	2507586	ion transport protein
1942	6	Ping_2061	Y	2510134	2510658	stress responsive alpha-beta barrel domain protein
1943	6	Ping_2062		2511277	2512878	transcriptional regulator of MerR family
1944	3	Ping_2063		2513142	2513867
1946	6	Ping_2065	Y	2514317	2514787	hypothetical protein
1947	1	Ping_2066	Y	2515153	2515617	hypothetical protein
1948	6	Ping_2067	Y	2515707	2516168	hypothetical protein with flavoprotein domain
1949	3	Ping_2069		2516530	2518323	hypothetical protein
1950	6	betI		2518829	2519437	nucleoside recognition domain protein
1951	6	Ping_2071		2519425	2520891	methyl viologen efflux pump
1952	6	Ping_2072		2520901	2522589	cation diffusion facilitator family transporter
1953	2	Ping_2073		2522746	2523678	cold-shock protein, DNA-binding
1954	5	Ping_2074		2524009	2524884	alpha amylase, catalytic region
1955	6	Ping_2075		2524903	2526081	alcohol dehydrogenase, zinc-binding domain protein
1956	5	Ping_2076		2526372	2527589	ABC sugar transporter extracellular solute-binding protein, family 1
1957	6	Ping_2077		2527765	2528250	ABC transporter substrate binding inner membrane protein
1960	2	Ping_2081		2529694	2530236	hypothetical protein
1961	6	Ping_2082	Y	2530320	2531576	hypothetical protein
1962	5	Ping_2083		2532237	2533898
1963	6	Ping_2084		2534042	2535169	hypothetical protein
1964	6	Ping_2085		2535838	2538393	hypothetical protein
1965	6	Ping_2087	Y	2538886	2539770	amidophosphoribosyltransferase PurF
1966	1	Ping_2088		2540879	2543590	colicin V production protein
1967	6	Ping_2089	Y	2543848	2544348	sporulation domain protein
1968	6	Ping_2091	Y	2546579	2547346	bifunctional folylpolyglutamate synthase and dihydrofolate synthase FolC
1969	6	Ping_2092	Y	2547389	2548141	tRNA pseudouridine synthase A
1970	6	Ping_2093		2548420	2549727	hypothetical protein
1971	5	Ping_2094		2549830	2550711	DNA topoisomerase I
1972	5	Ping_2095		2550711	2551559	peptidase S49, N-terminal domain protein
1973	6	Ping_2096		2551560	2552681	short-chain dehydrogenase/reductase SDR
1974	6	Ping_2097		2552674	2553480	lipid A biosynthesis (KDO)2-(lauroyl)-lipid IVA acyltransferase
1975	6	Ping_2098	Y	2553735	2554424	CDP-diacylglycerol--serine O-phosphatidyltransferase
1976	6	Ping_2099		2554974	2555849	aspartate transaminase
1979	6	Ping_2103	Y	2557793	2559022	transcriptional regulator cys regulon LysR family
1980	1	Ping_2104	Y	2559106	2562021	chaperone dnaK suppressor
1981	6	Ping_2106		2563046	2563855	ATP-dependent protease La
1982	6	Ping_2107	Y	2564142	2566928	beta-hydroxyacyl-(acyl-carrier-protein) dehydratase FabA
1983	6	Ping_2108		2567516	2567926	signal peptide peptidase SppA, 67K type
1984	6	Ping_2109		2567926	2568684	hypothetical protein
1985	2	Ping_2110		2568856	2569365	fused respiratory FAD-dependent NADH dehydrogenase and cupric reductase
1986	6	Ping_2111	Y	2569537	2570466	hypothetical protein UPF0227
1988	3	Ping_2113	Y	2571669	2572094	pilus assembly protein FimV-like Tfp
1989	6	Ping_2114	Y	2572545	2574194
1990	6	Ping_2116	Y	2575306	2576325
1991	6	Ping_2117	Y	2576404	2577450
1992	6	Ping_2118		2577630	2578310	pilus assembly protein FimV-like Tfp
1993	6	Ping_2119	Y	2578659	2579198	aspartate-semialdehyde dehydrogenase asd
1994	6	Ping_2120		2579841	2582516	erythronate-4-phosphate dehydrogenase
1995	3	Ping_2121		2583236	2583949	3-oxoacyl-(acyl-carrier-protein) synthase I
1996	6	Ping_2122	Y	2584419	2586734	fused 5-methylaminomethyl-2-thiouridine-forming enzyme methyltransferase and FAD-dependent demodification enzyme
1997	6	Ping_2123	Y	2586744	2587703	3-oxoacyl-[acyl-carrier-protein) synthase III C terminal domain protein
1998	6	Ping_2124	Y	2588484	2589215	alpha/beta hydrolase fold (as in hydrolases or acyltransferases)
1999	6	Ping_2125	Y	2589212	2590942	peptide synthase, AMP-dependent synthetase and ligase
2000	5	Ping_2126	Y	2591049	2592650	3-beta hydroxysteroid dehydrogenase/isomerase
2001	6	Ping_2127	Y	2592768	2593757	hypothetical protein
2002	6	Ping_2128	Y	2593814	2595274
2003	6	Ping_2129	Y	2595391	2595789	hypothetical protein
2004	6	Ping_2130		2595956	2596846	glyceraldehyde-3-phosphate dehydrogenase, type I
2005	5	Ping_2132		2598177	2599568	stress protein, tellurium resistance protein TerD
2006	6	Ping_2133		2600494	2601435	diguanylate cyclase/phosphodiesterase with PAS/PAC sensor(s)
2007	6	Ping_2134		2601751	2602389	hypothetical protein
2008	6	Ping_2135	Y	2602673	2603224	ABC transporter extracellular solute-binding protein, family 1
2009	2	Ping_2136	Y	2603227	2603961	ABC sugar transporter inner membrane binding protein
2010	4	Ping_2137	Y	2604080	2605006	ABC transporter substrate binding inner membrane protein
2011	6	Ping_2138	Y	2605833	2606576	ABC transporter ATP-binding protein
2012	6	Ping_2139	Y	2606576	2607043	PTS system, EIIB subunit
2013	6	Ping_2140	Y	2607030	2609678	transcriptional regulator of LacI family
2015	6	Ping_2142		2611328	2613502	UDP-glucose 4-epimerase
2016	2	Ping_2143	Y	2613726	2615999	galactose-1-phosphate uridylyltransferase
2017	2	Ping_2144		2616617	2618158	galactokinase
2018	4	Ping_2146		2618403	2618765	galactose mutarotase
2019	6	Ping_2147		2619062	2619490	beta-galactosidase
2020	6	Ping_2148		2619964	2620335	heavy metal translocating P-type ATPase (predicted copper)
2021	5	Ping_2149	Y	2620649	2621494
2022	1	Ping_2150	Y	2622012	2623004
2023	6	Ping_2151		2624728	2626413
2024	6	Ping_2152	Y	2626719	2628290	fused PAS sensor histidine kinase protein and response regulator
2025	6	Ping_2153	Y	2628283	2629374	response regulator receiver modulated diguanylate phosphodiesterase
2026	1	Ping_2154		2630156	2631838	metallopeptidase M24 family
2027	5	Ping_2155	Y	2632062	2632985	amidohydrolase
2028	6	Ping_2157	Y	2634320	2634694	YheO domain protein
2030	6	Ping_2160		2637096	2638028	2,3-diaminopropionate ammonia-lyase
2031	6	Ping_2161	Y	2638079	2638678	Asp/Glu racemase
2032	6	Ping_2162	Y	2638917	2639354	hypothetical transmembrane protein DUF6
2033	6	Ping_2163	Y	2639362	2641560	tripartite ATP-independent (TRAP) C4-dicarboxylate transporter, inner membraneDctM subunit
2034	6	Ping_2164	Y	2641901	2642965	tripartite ATP-independent (TRAP) C4-dicarboxylate transporter inner membrane DctQ subunit
2035	5	Ping_2165	Y	2642958	2643644	tripartite ATP-independent (TRAP) C4-dicarboxylate transporter, periplasmic DctP subunit
2036	3	Ping_2166	Y	2643634	2644401
2037	6	Ping_2167	Y	2644392	2644838
2039	6	Ping_2169	Y	2645103	2645582
2040	6	Ping_2170	Y	2645705	2646220	UDP-galactopyranose mutase
2041	6	Ping_2171	Y	2646223	2646810	polysaccharide biosynthesis protein
2042	6	napC	Y	2646903	2647478	transposase, IS4 family protein
2043	6	napB	Y	2647497	2647961
2044	6	Ping_2174	Y	2648073	2650568	hypothetical protein
2046	6	Ping_2176	Y	2650887	2651366
2047	1	Ping_2177	Y	2651806	2652825	transcriptional regulator, substrate-binding of LysR family
2048	6	Ping_2178		2653196	2655256	phosphoribosylaminoimidazole carboxylase, catalytic subunit
2049	5	Ping_2179		2655256	2656035	phosphoribosylaminoimidazole carboxylase
2050	2	Ping_2180		2656023	2656589	sulfate transporter
2053	5	Ping_2183	Y	2657197	2657817
2054	6	Ping_2184	Y	2658038	2659423	transaldolase
2055	2	Ping_2185		2659574	2660068	PTS system for ascorbate IIC protein
2056	6	Ping_2186		2660088	2660825	PTS system, lactose/cellobiose-specific IIB subunit
2057	1	Ping_2187	Y	2660945	2662939	PTS system for sugar, EIIA 2 subunit
2058	3	Ping_2188	Y	2662950	2663573	transcriptional regulator of LacI family
2059	6	Ping_2189		2663880	2665223	pyrimidine 5'-nucleotidase
2061	5	Ping_2191		2665511	2666839	hypothetical protein DUF45
2062	1	Ping_2192		2667060	2668679	hypothetical protein UPF0061
2063	5	Ping_2193		2668682	2669650	glucose-1-phosphate adenylyl transferase
2064	5	sapC		2669637	2670527	glutaredoxin
2065	6	Ping_2195		2670527	2671537	nucleotide phosphate derivative pyrophosphohydrolases, MutT/nudix family protein
2066	6	Ping_2196		2671534	2672313	hypothetical protein
2067	6	Ping_2197		2672598	2674469	sterol-binding domain protein
2068	6	Ping_2198		2674590	2675519
2069	6	Ping_2199		2675712	2676464	fused ABC lipid A exporter family, ATPase and inner membrane subunits
2070	5	Ping_2200		2676693	2677352	transcriptional regulator BetI
2071	3	Ping_2201	Y	2678172	2679413	betaine aldehyde dehydrogenase
2072	6	Ping_2202	Y	2679413	2680096	choline dehydrogenase
2073	3	Ping_2203	Y	2680089	2681315	ABC glycine betaine/L-proline transporter, periplasmic substrate-binding subunit
2074	6	Ping_2204		2681598	2685089	ABC transporter substrate binding inner membrane protein
2075	1	Ping_2205		2685094	2685858	ABC glycine betaine/L-proline transporter, ATPase subunit
2076	6	Ping_2206	Y	2685914	2686597	predicted transporter, BCCT family protein
2077	6	Ping_2207	Y	2686744	2687682	transcriptional regulator of MarR family
2078	3	Ping_2208		2688014	2691211	transport-associated
2079	6	Ping_2209		2691350	2692300	hypothetical protein
2080	1	Ping_2210	Y	2692387	2693304
2081	3	Ping_2211	Y	2693427	2694371	NADPH-dependent FMN reductase (D-amino acid?)
2082	6	Ping_2212	Y	2694386	2696248	D-amino-acid dehydrogenase, small subunit
2084	6	Ping_2214	Y	2696726	2697850	alanine racemase
2085	6	Ping_2215	Y	2697979	2699034	excinuclease ABC, A subunit
2086	6	Ping_2216	Y	2699294	2699650
2088	3	Ping_2218	Y	2699961	2700509	diguanylate cyclase/phosphodiesterase with PAS/PAC and GAF sensor(s)
2089	6	Ping_2219	Y	2700524	2702431	N-acetyltransferase, GCN5-related
2091	5	Ping_2221		2703033	2703629	transcriptional regulator for glycerol-3-phosphate regulon, DeoR family
2092	3	Ping_2222		2703619	2704242	glycerophosphodiester phosphodiesterase
2093	2	Ping_2223		2704242	2706914	ABC glycerol-3-phosphate transporter extracellular solute-binding protein, family 1
2094	6	Ping_2224		2706992	2708437	ABC sn-glycerol-3-phosphate transporter, binding protein inner membrane subunit
2095	3	Ping_2225		2708519	2709283	ABC sn-glycerol-3-phosphate transporter, binding protein inner membrane subunit
2097	6	thiI	Y	2709767	2711221	HAD-superfamily hydrolase, subfamily IIB
2098	1	Ping_2228	Y	2711379	2711918	aspartate racemase
2099	6	Ping_2229	Y	2711987	2713093	SMP-30/Gluconolaconase/LRE domain protein
2100	6	Ping_2230	Y	2713218	2713973	hypothetical protein
2101	6	Ping_2231	Y	2714062	2715384
2102	6	Ping_2232	Y	2715549	2716232	hypothetical protein
2103	6	Ping_2233		2716495	2717403	diguanylate phosphodiesterase with CBS domains
2104	6	Ping_2234		2717843	2719033	UvrD/REP helicase
2105	1	Ping_2235		2719219	2719629
2107	6	Ping_2237	Y	2720143	2720994	glycoside hydrolase, family 3 domain protein
2109	6	Ping_2239		2721918	2722808	short-chain dehydrogenase/reductase SDR
2110	6	Ping_2240		2722889	2724757	NADH:ubiquinone oxidoreductase complex I intermediate-associated protein 30
2111	6	Ping_2241	Y	2724929	2725936	Bax domain protein
2112	2	Ping_2242	Y	2725933	2726889	hypothetical protein
2115	1	Ping_2245		2729540	2730469
2116	6	Ping_2246	Y	2730716	2731693	malate/L-lactate dehydrogenase
2118	6	Ping_2248	Y	2732349	2732756	transcriptional regulator (GntR family) with HTH domain
2119	6	Ping_2249	Y	2733371	2734243	isochorismatase hydrolase
2120	6	Ping_2250	Y	2734243	2735409	aconitate hydratase 1
2121	6	Ping_2251	Y	2735542	2736741	hypothetical protein
2122	6	Ping_2252	Y	2736800	2739607	oxidoreductase alpha (molybdopterin) subunit
2123	6	sucA	Y	2739655	2740368	formate dehydrogenase, subunit FdhD
2124	6	Ping_2254	Y	2740382	2742148	hypothetical protein
2126	3	Ping_2256	Y	2742488	2742922	BCCT transporter
2127	6	Ping_2257		2743829	2745124	peptidase M19, renal dipeptidase
2128	6	Ping_2258		2745341	2746057	aldehyde dehydrogenase
2129	6	Ping_2259	Y	2746233	2746649	endoribonuclease L-PSP
2130	2	Ping_2260		2746806	2747348	transcriptional regulator, substrate-binding of LysR family
2131	3	Ping_2261	Y	2747462	2747944
2132	6	Ping_2262		2748050	2748949	transporter major facilitator superfamily MFS_1
2133	6	Ping_2263	Y	2749012	2750319	D-isomer specific 2-hydroxyacid dehydrogenase, NAD-binding
2134	2	Ping_2264	Y	2750369	2750968	methyltransferase type 11
2135	6	Ping_2265	Y	2751028	2751378	hypothetical protein
2136	1	Ping_2266	Y	2751451	2752320	hypothetical protein
2137	2	Ping_2267	Y	2752422	2753477	hypothetical protein
2139	3	Ping_2269		2753883	2755670	CheY-like chemotaxis protein, response regulator receiver
2140	1	Ping_2270		2756575	2758545	fused two-component histidine kinase sensor and response regulator with CHASE and PAS/PAC domains
2141	6	Ping_2271		2758681	2760993	hypothetical protein
2142	6	Ping_2272	Y	2761071	2761670	catalase/peroxidase HPI (KatB)
2144	5	Ping_2274	Y	2762576	2763061	peptidase M6, immune inhibitor A
2145	3	Ping_2275	Y	2763034	2763471
2147	6	Ping_2277	Y	2764117	2766441	hypothetical protein
2148	6	Ping_2278	Y	2766447	2766992	hypothetical protein
2149	6	Ping_2279		2767511	2768455	hypothetical transmembrane protein DUF6
2150	2	Ping_2280	Y	2768537	2770375	diguanylate cyclase
2151	1	Ping_2281	Y	2770376	2772292	dihydroxy-acid dehydratase
2153	6	Ping_2283	Y	2772555	2774804	kinase
2154	6	Ping_2284	Y	2775021	2776253	diguanylate cyclase/phosphodiesterase with PAS/PAC sensor(s)
2155	6	Ping_2285	Y	2776271	2777713	hypothetical transmembrane protein DUF6
2156	6	gltR	Y	2777738	2778463
2157	6	Ping_2287		2779077	2780501	hypothetical protein
2158	6	Ping_2288		2780491	2781975	cold-shock protein, DNA-binding
2159	6	Ping_2289		2782106	2783323
2160	6	Ping_2290		2783399	2784529	homocysteine S-methyltransferase
2161	1	Ping_2291	Y	2784653	2785669	glutathione S-transferase, C-terminal domain
2162	6	Ping_2292		2786305	2787318	protein containing tetratricopeptide (TPR) repeat
2163	6	Ping_2293	Y	2787372	2787923	penicillin-binding protein 1B
2164	6	Ping_2294		2788158	2789189	ABC molybdate transporter, ATPase subunit
2165	6	Ping_2295	Y	2789340	2789927	ABC molybdate transporter, inner membrane subunit
2166	1	Ping_2296		2790187	2791335	ABC molybdate transporter, periplasmic binding protein
2167	5	Ping_2297	Y	2791474	2792859	molybdopterin converting factor, subunit 2
2168	6	Ping_2298	Y	2793121	2793687	molybdopterin converting factor, subunit 1
2169	6	Ping_2299	Y	2793737	2794747	molybdenum cofactor biosynthesis protein C moaC
2170	6	Ping_2300	Y	2795148	2795936	molybdenum cofactor biosynthesis protein B moaB
2171	6	Ping_2301	Y	2795988	2796701	molybdopterin-guanine dinucleotide biosynthesis protein A
2172	6	Ping_2302	Y	2796802	2798790	nitrate reductase periplasmic cytochrome c-type protein NapC
2173	6	Ping_2303		2799816	2800214	nitrate reductase periplasmic cytochrome c-type subunit NapB
2175	2	Ping_2305	Y	2800817	2801692	nitrate reductase accessory periplasmic protein NapD
2176	1	Ping_2306	Y	2801834	2803348	ferredoxin-type protein NapF
2177	6	Ping_2307	Y	2804614	2805594	molybdenum cofactor biosynthesis protein A
2178	6	Ping_2308	Y	2805863	2808262	ATP-dependent helicase, DinG family
2179	6	Ping_2309	Y	2808351	2809163	hypothetical protein DUF81
2180	6	Ping_2310	Y	2809666	2810331	predicted primosomal replication protein N''
2182	6	Ping_2312	Y	2811809	2813392	acylphosphatase
2183	6	ohR	Y	2813522	2813965	lysine E-type exporter protein (LYSE/YGGA)
2184	6	Ping_2314		2814103	2814525	cysteinyl-tRNA synthetase
2185	6	Ping_2315	Y	2814711	2815490	peptidyl-prolyl cis-trans isomerase
2186	6	Ping_2316		2815707	2816603	UDP-2,3-diacylglucosamine hydrolase
2187	4	Ping_2317	Y	2817086	2818483	carboxyl-terminal protease (tail-specific)
2189	6	Ping_2319	Y	2819630	2820973	peptidase U32 family
2190	6	Ping_2320	Y	2821033	2821839	4Fe-4S ferredoxin, iron-sulfur binding domain protein
2191	6	Ping_2321	Y	2821864	2822958	MATE efflux family protein
2192	6	Ping_2322	Y	2823083	2823973	ABC dipeptide transporter extracellular solute-binding protein, family 5
2193	6	Ping_2323	Y	2823966	2825609	ABC peptide transporter, protein inner membrane binding component
2195	6	Ping_2325		2826154	2826651	ABC oligopeptide/dipeptide transporter ATP-binding protein
2196	5	Ping_2327		2828264	2829526	ABC transporter ATP-binding protein predicted for antimicrobial peptide
2197	1	Ping_2328		2829603	2830610	diguanylate cyclase/phosphodiesterase
2200	6	Ping_2331		2833368	2835197	integral inner membrane protein UPF0005
2201	3	Ping_2332		2835194	2836975	lipoprotein releasing system, transmembrane protein, LolC/E family
2202	3	Ping_2333	Y	2837161	2837733	lipoprotein releasing system, ATP-binding protein
2203	5	Ping_2334		2838369	2839733	lipoprotein releasing system, transmembrane protein, LolC/E family
2205	6	Ping_2336	Y	2840668	2842617	hypothetical protein
2206	2	Ping_2338	Y	2843035	2843910	HAD-superfamily hydrolase, subfamily IA, variant 3
2207	5	Ping_2339		2844077	2844868	pseudouridine synthase, RluA family
2208	1	Ping_2340	Y	2845083	2845559	ribonuclease, Rne/Rng family
2209	5	Ping_2341	Y	2845598	2847016	thioredoxin reductase
2210	1	Ping_2342	Y	2847122	2847595	protein containing tetratricopeptide (TPR) repeat
2211	5	Ping_2343	Y	2847635	2849050	protein-export membrane protein SecF
2212	6	Ping_2344	Y	2849181	2851823	protein-export membrane protein SecD
2213	6	Ping_2345	Y	2851929	2854622	preprotein translocase, YajC subunit
2214	5	Ping_2346		2854807	2856189	tRNA-guanine transglycosylase tgt
2215	6	Ping_2347	Y	2856321	2856791	S-adenosylmethionine--tRNA-ribosyltransferase-isomerase
2216	6	Ping_2348	Y	2857470	2858951	ribosomal protein L20
2217	3	Ping_2349	Y	2859344	2860105	ribosomal protein L35
2218	6	Ping_2350		2860289	2861890	translation initiation factor IF-3
2219	6	Ping_2351		2862229	2863473	threonyl-tRNA synthetase
2221	6	Ping_2353		2864283	2866979	paraquat-inducible protein A
2223	3	Ping_2356		2868033	2868488	cell entry related domain protein
2225	6	Ping_2359	Y	2870385	2871347	hypothetical protein DUF218
2226	6	rpiR		2871640	2872500	hypothetical protein
2227	6	Ping_2361		2872575	2874005	sulfur transferase ThiI
2229	1	Ping_2363	Y	2874523	2876628	3-isopropylmalate dehydrogenase leuB
2230	6	Ping_2364	Y	2876629	2878944	hypothetical protein DUF34
2231	6	Ping_2365	Y	2878980	2881178	sensor histidine kinase for the phosphate regulon, with PAS sensory domain
2232	6	Ping_2366		2881488	2882393	transcriptional regulatory protein for phosphate regulon PhoB
2233	4	Ping_2367		2883131	2884123	predicted exonuclease, RdgC
2234	3	Ping_2368	Y	2884465	2886447	phosphoribosylglycinamide formyltransferase 2
2235	3	Ping_2369	Y	2886444	2887415	hypothetical protein
2236	6	Ping_2370	Y	2887419	2888336	hypothetical protein
2237	6	Ping_2371	Y	2888795	2889175	hypothetical protein RIO1
2238	6	Ping_2372	Y	2889297	2889914	exodeoxyribonuclease VII, small subunit
2239	6	Ping_2373	Y	2889957	2890760	geranyltranstransferase
2240	6	Ping_2374	Y	2891153	2891833	deoxyxylulose-5-phosphate synthase
2241	6	Ping_2375	Y	2891850	2892788	thiamine-monophosphate kinase
2242	5	Ping_2376	Y	2892838	2893635	pseudouridine synthase
2243	6	Ping_2377	Y	2893628	2894416	hypothetical protein
2244	6	Ping_2378	Y	2894400	2895251	hypothetical protein
2245	2	Ping_2379		2895981	2896376	hypothetical protein
2246	1	Ping_2380		2896381	2896755	coproporphyrinogen III oxidase
2247	6	Ping_2381	Y	2897028	2898734	hypothetical protein
2248	6	Ping_2382	Y	2898894	2899859	glyoxalase/bleomycin resistance probable ring-cleaving dioxygenase
2249	6	Ping_2383	Y	2899906	2901606	succinyl-CoA synthetase, alpha subunit
2250	1	Ping_2384	Y	2902072	2902434	succinyl-CoA synthetase, beta subunit
2252	1	Ping_2386	Y	2903132	2904919	2-oxoglutarate dehydrogenase, E1 subunit SucA
2255	6	Ping_2390		2908057	2909388	succinate dehydrogenase, membrane cytochrome b-binding subunit sdhD
2256	3	Ping_2393	Y	2910612	2911205	succinate dehydrogenase, membrane cytochrome b-binding subunit sdhC
2257	4	Ping_2394		2912351	2925853	citrate synthase I
2258	6	Ping_2395		2925850	2927559	Leu/Phe-tRNA-protein transferase
[truncated: 1,150 more rows]
