# Supplementary material for: Genomics of an extreme psychrophile, Psychromonas ingrahamii
Source: BMC Genomics. 2008 May 6;9:210. doi: 10.1186/1471-2164-9-210 (PMC2405808; doi:10.1186/1471-2164-9-210)
Supplement: Additional file 2 — Ping Annotations 2. Further annotation of Psychromonas ingrahamii proteins. Gene number, Gi identifier, predicted protein product, type of product [file 1471-2164-9-210-S2.xls]

## Sheet: ping annotations2
gene	gi	product	prod_type
1	119862399	predicted transposase	horizontal
2	119862400	transposase and inactivated derivative	horizontal
3	119862401	heat shock protein HslVU, ATPase subunit HslU	factor
4	119862402	20S proteasome, A and B subunits	structural
5	119862403	cell division protein FtsN	carrier
6	119862404	arginyl-tRNA synthetase	enzyme
7	119862405	hypothetical protein	orf
8	119862406	UvrD/REP helicase	enzyme
9	119862407	HAD-superfamily hydrolase, subfamily IA, variant 1	enzyme
10	119862408	tyrosine recombinase XerC	enzyme
11	119862409	hypothetical protein	orf
12	119862410	hypothetical protein DUF877	domain
13	119862411	secreted protein Hcp, potential oxidative stress protein	factor
14	119862412	hypothetical protein	orf
15	119862413	hypothetical protein DUF876	domain
16	119862414	hypothetical protein	orf
17	119862415	hypothetical protein	orf
18	119862416	hypothetical protein	orf
19	119862417	hypothetical protein DUF796	domain
20	119862418	hypothetical protein	orf
21	119862419	hypothetical protein DUF879	domain
22	119862420	hypothetical protein DUF1305	domain
23	119862421	Rhs element Vgr protein	horizontal
24	119862422	pentapeptide repeat protein	domain
25	119862423	pentapeptide repeat protein	domain
26	119862424	hypothetical protein	orf
27	119862425	hypothetical protein	orf
28	119862426	Rhs element Vgr protein	horizontal
29	119862427	pentapeptide repeat protein	domain
30	119862428	pentapeptide repeat protein	domain
31	119862429	hypothetical protein	orf
32	119862430	hypothetical protein	orf
33	119862431	histidine kinase, HAMP region domain protein	enzyme
34	119862432	hypothetical protein	orf
35	119862433	transporter major facilitator superfamily MFS_1	transportr
36	119862434	D-alanine--D-alanine ligase	enzyme
37	119862435	ABC-type uncharacterized transport system, periplasmic component	transportr
38	119862436	hypothetical protein	orf
40	119862437	diaminopimelate epimerase dapF	enzyme
41	119862438	diaminopimelate decarboxylase lysA	enzyme
42	119862439	Frataxin family protein	domain
43	119862440	pantetheine-phosphate adenylyltransferase CoaD	enzyme
44	119862441	hypothetical protein	orf
45	119862442	short-chain dehydrogenase/reductase SDR	enzyme
46	119862443	transcriptional regulator (GntR family) with HTH domain	regulator
47	119862444	taurine ABC transporter, periplasmic binding protein	transportr
48	119862445	ABC transporter for nitrate/sulfonate/bicarbonate ATP-binding protein	transportr
49	119862446	ABC taurine transporter, binding protein inner membrane component	transportr
50	119862447	hypothetical protein DUF81	domain
51	119862448	adenosylmethionine-8-amino-7-oxononanoate aminotransferase bioA	enzyme
52	119862449	ISSod15 transposase	horizontal
53	119862450	formamidopyrimidine-DNA glycosylase MutM	enzyme
54	119862451	ribosomal protein L33	structural
55	119862452	ribosomal protein L28	structural
56	119862453	DNA repair protein RadC	enzyme
57	119862454	fused 4'-phosphopantothenoylcysteine decarboxylase and phosphopantothenoylcysteine synthetase, FMN-binding Dfp	enzyme
58	119862455	deoxyuridine 5'-triphosphate nucleotidohydrolase (deoxyuridinetriphosphatase) Dut	enzyme
59	119862456	transcriptional regulator of TetR family	regulator
60	119862457	methionine repressor MetJ	regulator
61	119862458	adenylate cyclase	regulator
62	119862459	glycine cleavage T protein (tetrahydrofolate aminomethyltransferase) GcvT	enzyme
63	119862460	hypothetical protein DUF339	domain
64	119862461	L-aspartate oxidase	enzyme
65	119862462	RNA polymerase sigma-24 factor sigma(E) RpoE	regulator
66	119862463	RNA polymerase sigma(E) factor negative regulatory protein RseA	regulator
67	119862464	RNA polymerase sigma(E) factor regulatory protein RseB	regulator
68	119862465	RNA polymerase sigma(E) factor regulatory protein RseC	regulator
69	119862466	transposase, IS4 family protein	horizontal
70	119862467	hypothetical protein	orf
71	119862468	shikimate 5-dehydrogenase AroE	enzyme
72	119862469	ribosome maturation factor	factor
73	119862470	phosphoribosylaminoimidazole carboxylase, catalytic subunit PurK	enzyme
74	119862471	DNA topoisomerase, type IA, Zn finger domain protein	enzyme
75	119862472	hypothetical protein DUF494	domain
76	119862473	DNA protecting protein DprA	factor
77	119862474	peptidoglycan-binding LysM domain	domain
78	119862475	peptide deformylase	enzyme
79	119862476	methionyl-tRNA formyltransferase	enzyme
80	119862477	sun protein	factor
81	119862478	potassium uptake protein with TrkA-N domain	transportr
82	119862479	potassium uptake protein TrkH	transportr
83	119862480	hypothetical protein DUF195	domain
84	119862481	hypothetical protein	orf
85	119862482	glucosamine--fructose-6-phosphate aminotransferase, isomerizing	enzyme
86	119862483	transaldolase B	enzyme
87	119862484	transcriptional regulator, sugar-binding domain of SorC family	regulator
88	119862485	PTS system, mannitol-specific IIABC protein	transportr
89	119862486	mannitol dehydrogenase, C-terminal domain	enzyme
90	119862487	mannitol repressor	regulator
91	119862488	fermentative D-lactate dehydrogenase, NAD-dependent	enzyme
92	119862489	arabinose kinase	enzyme
93	119862490	phosphoenolpyruvate carboxykinase (ATP)	enzyme
94	119862491	Hsp33 protein	factor
95	119862492	heat shock protein ribosome-associated S4 domain protein	factor
96	119862493	general secretion pathway protein C	transportr
97	119862494	general secretion pathway protein D	transportr
98	119862495	general secretion pathway protein E	transportr
99	119862496	general secretion pathway protein F	transportr
100	119862497	general secretion pathway protein G	transportr
101	119862498	general secretion pathway protein H	transportr
102	119862499	general secretion pathway protein I	transportr
103	119862500	general secretion pathway protein J	transportr
104	119862501	general secretion pathway protein K	transportr
105	119862502	general secretion pathway protein L	transportr
106	119862503	general secretion pathway protein M	transportr
107	119862504	type II secretion system protein N	transportr
108	119862505	LexA repressor	regulator
109	119862506	electron transport protein SCO1/SenC	carrier
110	119862507	DNA-damage-inducible protein	factor
111	119862508	N-acetyltransferase, GCN5-related	enzyme
112	119862509	Homoserine O-succinyltransferase MetA	enzyme
113	119862510	5-methyltetrahydrofolate/homocysteine methyltransferase MetE or H	enzyme
114	119862511	predicted helicase, superfamily II SNF2-related	enzyme
115	119862512	ferredoxin	carrier
116	119862513	methylglyoxal synthase MgsA	enzyme
117	119862514	hypothetical protein	orf
118	119862515	pyridine nucleotide-disulphide oxidoreductase dimerisation region	enzyme
119	119862516	nucleotide phosphate derivative pyrophosphohydrolases, MutT/nudix family protein	enzyme
120	119862517	diverged AAA-family ATPase containing protein	domain
121	119862518	hypothetical protein	orf
122	119862519	hypothetical protein	orf
125	119862520	universal stress protein containing UspA domain	factor
127	119862521	hypothetical protein	orf
128	119862522	hypothetical protein	orf
129	119862523	2-dehydro-3-deoxyphosphogluconate aldolase/4-hydroxy-2-oxoglutarate aldolase (eda)	enzyme
130	119862524	2-dehydro-3-deoxygluconokinase	enzyme
131	119862525	glucuronate isomerase	enzyme
132	119862526	D-mannonate oxidoreductase NAD-binding	enzyme
133	119862527	tripartite ATP-independent (TRAP) C4-dicarboxylate transporter, inner membraneDctM subunit	transportr
134	119862528	tripartite ATP-independent (TRAP) C4-dicarboxylate transporter inner membrane DctQ subunit	transportr
135	119862529	tripartite ATP-independent (TRAP) C4-dicarboxylate transporter, periplasmic DctP subunit	transportr
136	119862530	mannonate dehydratase	enzyme
137	119862531	hypothetical protein	orf
138	119862532	transcriptional regulator for uxu operon of GntR family	regulator
139	119862533	glycoside hydrolase, family 3 domain protein	enzyme
141	119862534	Integrase, catalytic region	horizontal
142	119862535	diguanylate cyclase and sensory box/GGDEF/EAL domains	regulator
143	119862536	hypothetical protein with HTH domain	orf
145	119862537	type III restriction enzyme, res subunit	enzyme
146	119862538	hypothetical protein	orf
147	119862539	predicted DNA-binding transcriptional regulator, helix-turn-helix domain	regulator
149	119862540	restriction modification system DNA specificity domain	enzyme
150	119862541	type III restriction enzyme, res subunit	enzyme
151	119862542	HAD-superfamily hydrolase, subfamily IA, variant 3	enzyme
152	119862543	hypothetical protein	orf
153	119862544	hypothetical protein	orf
154	119862545	hypothetical protein	orf
155	119862546	phage integrase family protein	horizontal
156	119862547	HAD-superfamily hydrolase, subfamily IA, variant 3	enzyme
157	119862548	penicillin-binding protein, 1A family	factor
158	119862549	type IV pilus assembly protein PilM	factor
159	119862550	type IV pilus biogenesis protein, PilN	structural
160	119862551	type IV pilus biogenesis protein PilO	structural
161	119862552	type IV pilus biogenesis protein PilP	structural
162	119862553	type IV pilus secretin PilQ	structural
163	119862554	shikimate kinase AroK,L	enzyme
164	119862555	3-dehydroquinate synthase AroB	enzyme
165	119862556	sporulation domain protein	carrier
166	119862557	DNA adenine methylase	enzyme
167	119862558	Ribulose-phosphate 3-epimerase	enzyme
168	119862559	tryptophanyl-tRNA synthetase	enzyme
169	119862560	lactoylglutathione lyase (glyoxalase II)	enzyme
170	119862561	cytochrome c, class I	carrier
171	119862562	inner membrane protein DUF205	membrane
172	119862563	dihydroneopterin aldolase FolB	enzyme
173	119862564	2-amino-4-hydroxy-6-hydroxymethyldihydropteridine pyrophosphokinase	enzyme
174	119862565	undecaprenyl pyrophosphate phosphatase	enzyme
175	119862566	undecaprenyl pyrophosphate phosphatase	enzyme
176	119862567	fused tRNA nucleotidyl transferase and 2'3'-cyclic phosphodiesterase/2'nucleotidase/phosphatase	enzyme
177	119862568	general secretion pathway ATPase protein	transportr
178	119862569	general secretion pathway protein B	transportr
179	119862570	predicted signal transduction protein (SH3 domain)	regulator
180	119862571	phosphate transporter	transportr
181	119862572	hypothetical protein DUF47	domain
182	119862573	adenylate cyclase	regulator
183	119862574	hypothetical protein	orf
184	119862575	hypothetical protein	orf
185	119862576	PspA/IM30 family protein	domain
186	119862577	hypothetical protein	orf
187	119862578	fused deadenylyltransferase and adenylyltransferase for glutamine synthetase	enzyme
188	119862579	lauroyl (or palmitoleoyl)-acyl carrier protein (ACP)-dependent acyltransferase	enzyme
189	119862580	O-succinylbenzoic acid--CoA ligase	enzyme
190	119862581	O-succinylbenzoate-CoA synthase	enzyme
191	119862582	alanine racemase	enzyme
192	119862583	replicative DNA helicase DnaB	enzyme
193	119862584	diacylglycerol kinase	enzyme
194	119862585	glycerol-3-phosphate O-acyltransferase	enzyme
195	119862586	sulfur transferase rhodanese domain protein	enzyme
196	119862587	elongation factor	factor
197	119862588	potassium uptake protein, TrkH family	transportr
198	119862589	protoporphyrinogen oxidase	enzyme
199	119862590	ATP-dependent DNA helicase RecQ	enzyme
200	119862591	hypothetical protein	orf
201	119862592	ATP-dependent endonuclease of the OLD family	enzyme
202	119862593	heat shock protein HslJ	factor
203	119862594	(p)ppGpp synthetase II and guanosine-3',5'-bis pyrophosphate 3'-pyrophosphohydrolase	enzyme
205	119862595	hypothetical protein	orf
206	119862596	anhydro-N-acetylmuramic acid kinase	enzyme
207	119862597	coproporphyrinogen III oxidase, oxygen-independent	enzyme
208	119862598	hypothetical protein	orf
209	119862599	hypothetical protein DUF414	domain
210	119862600	cytochrome c, class I	carrier
211	119862601	GTP-binding protein essential for cell cycle , HSR1-related	factor
212	119862602	oligopeptidase A	enzyme
213	119862603	cob(I)alamin adenosyltransferase	enzyme
214	119862604	Na+/H+ antiporter NhaA	transportr
215	119862605	beta-lactamase domain protein, predicted metal-binding enzyme	domain
216	119862606	2-isopropylmalate synthase	enzyme
217	119862607	methionine-R-sulfoxide reductase	enzyme
218	119862608	UDP-N-acetylenolpyruvoylglucosamine reductase	enzyme
219	119862609	biotin--acetyl-CoA-carboxylase ligase	enzyme
220	119862610	hypothetical protein	orf
221	119862611	diguanylate cyclase regulation	regulator
222	119862612	Na+/H+ antiporter NhaA	transportr
223	119862613	short-chain dehydrogenase/reductase SDR	enzyme
224	119862614	xylulokinase	enzyme
225	119862615	regulator of information, SirA family	regulator
226	119862616	phosphoenolpyruvate carboxylase	enzyme
227	119862617	acetylornithine deacetylase (ArgE)	enzyme
228	119862618	N-acetyl-gamma-glutamyl-phosphate reductase	enzyme
229	119862619	acetylglutamate kinase	enzyme
230	119862620	ornithine carbamoyltransferase	enzyme
231	119862621	argininosuccinate synthase	enzyme
232	119862622	argininosuccinate lyase	enzyme
233	119862623	structural toxin protein (hemagglutinin/hemolysin) RtxA	factor
234	119862624	phage integrase family protein	horizontal
235	119862625	hypothetical protein	orf
236	119862626	hypothetical protein	orf
237	119862627	hypothetical protein	orf
238	119862628	hypothetical protein DUF511	domain
239	119862629	hypothetical protein	orf
240	119862630	hypothetical protein	orf
241	119862631	transposase IS116/IS110/IS902 family protein	horizontal
242	119862632	prophage CP4-57 regulatory	horizontal
243	119862633	prophage CP4-57 regulatory	horizontal
244	119862634	hypothetical protein	orf
245	119862635	cell-division initiation protein DivIVA	carrier
246	119862636	transposase (resolvase, DNA invertase)	horizontal
247	119862637	hypothetical protein	orf
248	119862638	PKD domain containing protein	domain
249	119862639	phosphoglycerate mutase	enzyme
250	119862640	hypothetical protein	orf
251	119862641	hypothetical protein	orf
252	119862642	N-acetyltransferase, GCN5-related	enzyme
253	119862643	proline iminopeptidase	enzyme
254	119862644	methyltransferase type 11	enzyme
255	119862645	FAD dependent oxidoreductase	enzyme
256	119862646	naringenin-chalcone synthase	enzyme
257	119862647	hypothetical protein	orf
258	119862648	phospholipase	enzyme
259	119862649	hypothetical protein	orf
260	119862650	diguanylate cyclase	regulator
261	119862651	probable transposase	horizontal
262	119862652	hypothetical protein	orf
263	119862653	Na+/solute symporter	transportr
264	119862654	diguanylate cyclase	regulator
265	119862655	exonuclease, RNase T and DNA polymerase III	enzyme
266	119862656	predicted outer membrane protein	membrane
268	119862657	peptidase M14, carboxypeptidase A	enzyme
269	119862658	hypothetical protein	orf
270	119862659	hypothetical protein	orf
271	119862660	twin-arginine translocation (Tat) pathway signal sequence domain protein	transportr
272	119862661	oxidoreductase FAD/NAD(P)-binding domain protein	enzyme
273	119862662	diguanylate cyclase with PAS/PAC sensor	regulator
274	119862663	hypothetical protein	orf
275	119862664	transcriptional regulator protein with HTH domain AraC family	regulator
276	119862665	ethanolamine ammonia lyase large subunit	enzyme
277	119862666	ethanolamine ammonia-lyase small subunit	enzyme
278	119862667	ethanolamine transproter	transportr
279	119862668	cold-shock protein, DNA-binding	factor
280	119862669	OmpA/MotB domain protein	domain
281	119862670	sensor histidine kinase with ATPase domain	regulator
282	119862671	response regulator	regulator
283	119862672	hypothetical protein	orf
284	119862673	selenophosphate synthase	enzyme
285	119862674	RNA 2-selenouridine synthase	enzyme
286	119862675	2-dehydro-3-deoxyphosphoheptonate aldolase AroF,G,H	enzyme
287	119862676	fused chorismate mutase and prephenate dehydrogenase	enzyme
288	119862677	ribosomal subunit interface protein	factor
289	119862678	ABC transporter extracellular solute-binding protein, family 5	transportr
290	119862679	ABC transporter substrate binding inner membrane protein	transportr
291	119862680	ABC transporter binding protein inner membrane protein	transportr
292	119862681	ABC transporter for oligopeptide/dipeptide ATP-binding protein	transportr
293	119862682	lytic transglycosylase, catalytic	enzyme
294	119862683	pilus assembly protein	structural
295	119862684	transcriptional regulator binding arginine	regulator
296	119862685	ABC arginine transporter extracellular solute-binding protein, family 3	transportr
297	119862686	malate dehydrogenase, NAD-dependent	enzyme
298	119862687	fused siroheme synthase 1,3-dimethyluroporphyriongen III dehydrogenase and siroheme ferrochelatase and uroporphyrinogen methyltransferase	enzyme
299	119862688	glucose-1-phosphate adenylyltransferase	enzyme
300	119862689	fused DNA-binding transcriptional regulator and proline dehydrogenase and pyrroline-5-carboxylate dehydrogenase, putA	enzyme
301	119862690	hypothetical protein	orf
302	119862691	predicted DNA-binding transcriptional regulator, helix-turn-helix domain	regulator
303	119862692	malate synthase	enzyme
304	119862693	isocitrate lyase and phosphorylmutase	enzyme
305	119862694	alpha amylase, catalytic region	enzyme
306	119862695	metal-dependent phosphohydrolase, HD sub domain	domain
307	119862696	glucose sorbosone dehydrogenase	enzyme
308	119862697	hypothetical protein	orf
309	119862698	membrane protein-like protein	membrane
310	119862699	RNA polymerase sigma-70 factor RpoD	regulator
311	119862700	DNA primase	enzyme
312	119862701	GatB/Yqey domain protein	domain
313	119862702	ribosomal protein S21	structural
314	119862703	O-sialoglycoprotein endopeptidase Gcp	enzyme
315	119862704	chain length determinant protein-like	factor
316	119862705	delta-aminolevulinic acid dehydratase	enzyme
317	119862706	TatD-related deoxyribonuclease	enzyme
318	119862707	Sec-independent protein translocase, TatC subunit	enzyme
319	119862708	twin-arginine translocation protein, TatB subunit	transportr
320	119862709	twin-arginine translocation protein, TatA/E family subunit	transportr
321	119862710	2-polyprenylphenol 6-hydroxylase	enzyme
322	119862711	hypothetical protein DUF1243	domain
323	119862712	ubiquinone/menaquinone biosynthesis methyltransferases	enzyme
324	119862713	glucose-6-phosphate isomerase	enzyme
325	119862714	exopolysaccharide biosynthesis protein-like	enzyme
326	119862715	glycosyltransferase sugar-binding region containing DXD motif	enzyme
327	119862716	glycosyl transferase, family 9	enzyme
328	119862717	glycosyl transferase, family 2	enzyme
329	119862718	glycosyl transferase, family 9	enzyme
330	119862719	lipopolysaccharide kinase	enzyme
331	119862720	glycosyl transferase, family 2	enzyme
332	119862721	3-deoxy-D-manno-octulosonic-acid transferase	enzyme
333	119862722	O-antigen polymerase	enzyme
334	119862723	lipopolysaccharide heptosyltransferase II	enzyme
335	119862724	ADP-L-glycero-D-manno-heptose-6-epimerase	enzyme
336	119862725	glycosyl transferase, group 1	enzyme
337	119862726	thiosulfate:cyanide sulfurtransferase (rhodanese)	enzyme
338	119862727	hypothetical protein	orf
339	119862728	transketolase	enzyme
340	119862729	ABC transporter protein for ribose or fucose	transportr
341	119862730	ABC transporter for ribose ATP-binding protein	transportr
342	119862731	ABC ribose transporter inner membrane translocator	transportr
343	119862732	transcriptional regulator for D-ribose, periplasmic binding protein, LacI family	regulator
344	119862733	ribokinase	enzyme
345	119862734	transcriptional regulator for D-ribose, periplasmic binding protein, LacI family	regulator
346	119862735	dihydroxy-acid dehydratase	enzyme
347	119862736	amino acid-binding ACT domain protein	transportr
348	119862737	acetolactate synthase, large subunit, biosynthetic type	enzyme
350	119862738	dihydroxynaphthoic acid synthetase	enzyme
351	119862739	alpha/beta hydrolase fold	domain
352	119862740	fused 2-succinyl-6-hydroxy-2,4-cyclohexadiene-1-carboxylic acid synthase and 2-oxoglutarate decarboxylase	enzyme
355	119862741	isochorismate synthases	enzyme
356	119862742	1,4-dihydroxy-2-naphthoate octaprenyltransferase	enzyme
357	119862743	translation elongation factor G, EF-2	factor
359	119862744	hypothetical protein	orf
360	119862745	thiamine biosynthesis protein ThiC	enzyme
361	119862746	bifunctional hydroxy-(phospho)methylpyrimidine kinase /thiamine-phosphate pyrophosphorylase	enzyme
362	119862747	adenylyl transferase	enzyme
363	119862748	thiamine biosynthesis protein ThiS	enzyme
364	119862749	thiazole biosynthesis family protein ThiG	enzyme
365	119862750	thiazole biosynthesis protein ThiH	enzyme
366	119862751	hypothetical protein	orf
367	119862752	lytic transglycosylase, catalytic protein with SLT domain	enzyme
368	119862753	O-antigen polymerase	enzyme
369	119862754	excinuclease ABC, A subunit	enzyme
371	119862755	phosphoglycerate kinase	enzyme
372	119862756	fructose-bisphosphate aldolase, class II	enzyme
373	119862757	hypothetical protein DUF541	domain
374	119862758	S-adenosylmethionine decarboxylase	enzyme
375	119862759	Fe(II) trafficking protein YggX	transportr
376	119862760	A/G-specific adenine glycosylase	enzyme
377	119862761	tRNA (guanine-N(7)-)-methyltransferase	enzyme
378	119862762	stress protein, tellurium resistance TerD	factor
379	119862763	17 kDa surface antigen	structural
380	119862764	hypothetical protein	orf
381	119862765	hypothetical protein DUF74	domain
382	119862766	hypothetical protein	orf
383	119862767	hypothetical protein	orf
384	119862768	hypothetical transmembrane protein DUF6	membrane
385	119862769	ABC transporter for thiamine periplasmic binding protein	transportr
386	119862770	ABC transporter for thiamine permease protein	transportr
387	119862771	ABC transporter for thiamin ATP-binding protein	transportr
388	119862772	cyclic nucleotide-binding transcriptional regulator	regulator
389	119862773	hypothetical protein UPF0270	orf
390	119862774	carbonate dehydratase	enzyme
391	119862775	cytochrome c554 class I	carrier
392	119862776	Mg chelatase, subunit ChlI	domain
393	119862777	valyl-tRNA synthetase	enzyme
394	119862778	DNA polymerase III chi subunit, HolC	enzyme
395	119862779	leucyl aminopeptidase	enzyme
396	119862780	permease YjgP/YjgQ family protein	transportr
397	119862781	permease YjgP/YjgQ family protein	transportr
398	119862782	RDD domain containing protein	domain
399	119862783	phage integrase family protein	horizontal
400	119862784	predicted carbonic anhydrase	enzyme
401	119862785	hypothetical protein	orf
402	119862786	hypothetical protein	orf
403	119862787	hypothetical protein	orf
404	119862788	P-loop ATPase and inactivated derivatives-like	enzyme
405	119862789	phage integrase family protein	horizontal
406	119862790	hypothetical protein	orf
407	119862791	hypothetical protein	orf
408	119862792	hypothetical protein	orf
409	119862793	dipeptidase	enzyme
410	119862794	peptidase domain protein	domain
411	119862795	hypothetical protein	orf
412	119862796	ABC transporter for amino acid ATP-binding protein	transportr
413	119862797	ABC polar amino acid transporter inner membrane protein	transportr
414	119862798	ABC polar amino acid transporter inner membrane protein	transportr
415	119862799	ABC transporter extracellular solute-binding protein, family 3	transportr
416	119862800	endoribonuclease L-PSP	enzyme
417	119862801	glutamyl-tRNA Gln amidotransferase subunit A	enzyme
418	119862802	transcriptional regulator of LysR family	regulator
419	119862803	transcriptional regulators, LysR family	regulator
421	119862804	hypothetical protein	orf
422	119862805	2-deoxy-D-gluconate-3-dehydrogenase	enzyme
423	119862806	protein containing tetratricopeptide TPR_2 repeat	domain
424	119862807	RNA polymerase sigma-54 factor, interaction domain-containing protein	regulator
425	119862808	hypothetical protein	orf
426	119862809	predicted polysaccharide biosynthesis protein	enzyme
427	119862810	protein involved in exopolysaccharide biosynthesis-like	carrier
428	119862811	polysaccharide export protein	transportr
429	119862812	sensor histidine kinase	regulator
430	119862813	UDP-N-acetyl-D-mannosaminuronic acid dehydrogenase	enzyme
431	119862814	UDP-N-acetylglucosamine 2-epimerase	enzyme
432	119862815	protein involved in cellulose biosynthesis (CelD)-like	carrier
433	119862816	heparinase II/III family protein	enzyme
434	119862817	transmembrane protein EpsH	membrane
436	119862818	UDP-N-acetyl-D-mannosamine transferase	enzyme
437	119862819	hypothetical protein	orf
438	119862820	transporter of NadC family	transportr
439	119862821	hypothetical protein	orf
440	119862822	glycosyl transferase, group 1	enzyme
441	119862823	capsular polysaccharide biosynthesis protein CapK	factor
442	119862824	O-antigen polymerase	enzyme
443	119862825	acyltransferase 3, O antigen	enzyme
445	119862826	membrane protein involved in colicin uptake-like	membrane
446	119862827	hypothetical protein	orf
447	119862828	dolichyl-phosphate beta-D-mannosyltransferase	enzyme
448	119862829	hypothetical protein	orf
449	119862830	glycosyl transferase, family 2	enzyme
450	119862831	FAD dependent oxidoreductase	enzyme
451	119862832	small multidrug resistance protein	orf
452	119862833	xylose isomerase domain protein TIM barrel	domain
453	119862834	hypothetical protein	orf
454	119862835	glycosyl transferase, group 1	enzyme
455	119862836	polysaccharide deacetylase	enzyme
456	119862837	glycosyl transferase, group 1	enzyme
457	119862838	glycosyl transferase, group 1	enzyme
458	119862839	hypothetical protein	orf
459	119862840	hypothetical protein	orf
461	119862841	undecaprenyl-phosphate galactose phosphotransferase	enzyme
462	119862842	hypothetical protein	orf
463	119862843	F0F1-type ATP synthase F1, beta subunit	enzyme
464	119862844	ATP synthase F1?, H+-transporting two-sector ATPase delta/epsilon subunit	enzyme
465	119862845	F0F1?-ATPase subunit, putative AtpI	enzyme
466	119862846	hypothetical protein	orf
467	119862847	ATP synthase F0, A subunit	enzyme
468	119862848	ATP synthase F0, H+-transporting two-sector ATPase C subunit	enzyme
469	119862849	ATP synthase F0, H+-transporting two-sector ATPase B/B' subunit	enzyme
470	119862850	ATP synthase F1, alpha subunit	enzyme
471	119862851	ATP synthase F1, H+-transporting two-sector ATPase gamma subunit	enzyme
472	119862852	secretion protein HlyD	transportr
473	119862853	acriflavin resistance protein	transportr
474	119862854	citrate transporter, Na+/H+ antiporter	transportr
475	119862855	fimbrial protein pilin	structural
476	119862856	methylation site containing protein	domain
477	119862857	prepilin-type cleavage/methylation	enzyme
478	119862858	prepilin peptidase dependent protein D	enzyme
479	119862859	hypothetical protein	orf
480	119862860	type IV-A pilus assembly ATPase PilB	factor
481	119862861	type IV pilus biogenesis protein PilC, type II secretion system protein	transportr
483	119862862	diguanylate cyclase regulation, EAL domain	regulator
484	119862863	multi-sensor histidine kinase with CHASE and PAS/PAC sensory domains	regulator
485	119862864	hypothetical protein	orf
486	119862865	hypothetical protein	orf
487	119862866	NADPH-dependent FMN reductase	enzyme
488	119862867	N-acetylglucosamine repressor/kinase	enzyme
489	119862868	N-acetylglucosamine-6-phosphate deacetylase	enzyme
490	119862869	glucosamine-6-phosphate isomerase	enzyme
491	119862870	PTS system, N-acetylglucosamine-specific IIBC subunit	transportr
492	119862871	glutaminyl-tRNA synthetase	enzyme
494	119862872	type II secretion system protein (twitching motility protein)	transportr
495	119862873	DNA polymerase III, epsilon subunit	enzyme
496	119862874	ribonuclease H	enzyme
497	119862875	methyltransferase type 11	enzyme
498	119862876	hydroxyacylglutathione hydrolase	enzyme
499	119862877	lytic murein transglycosylase, catalytic	enzyme
500	119862878	hypothetical protein	orf
501	119862879	DNA mismatch repair endonuclease mutH	enzyme
502	119862880	nucleotide phosphate derivative pyrophosphohydrolases, MutT/nudix family protein	enzyme
503	119862881	PTS system phosphotransferase PtsP	transportr
504	119862882	sodium:dicarboxylate symporter	transportr
505	119862883	prolipoprotein diacylglyceryl transferase	enzyme
506	119862884	thymidylate synthase	enzyme
507	119862885	glutathione-disulfide reductase	enzyme
508	119862886	phosphoserine aminotransferase	enzyme
509	119862887	diguanylate cyclase/phosphodiesterase with PAS/PAC and GAF sensor(s)	regulator
510	119862888	hypothetical protein	orf
511	119862889	hypothetical protein	orf
512	119862890	PKD domain containing protein	domain
513	119862891	luciferase family protein	domain
514	119862892	metallophosphoesterase	domain
515	119862893	predicted heat shock protein 70 family protein	factor
516	119862894	diguanylate cyclase/phosphodiesterase with PAS/PAC and GAF sensor(s)	regulator
517	119862895	hypothetical alkylhydroperoxidase AhpD domain prot	enzyme
518	119862896	GTP cyclohydrolase II	enzyme
520	119862897	Pirin domain-containing protein	domain
521	119862898	predicted glutathione S-transferase	enzyme
522	119862899	PTS system, trehalose-specific IIBC subunit	transportr
523	119862900	trehalose-6-phosphate hydrolase	enzyme
524	119862901	octaprenyl-diphosphate synthase	enzyme
525	119862902	ribosomal protein L21	structural
526	119862903	ribosomal protein L27	structural
527	119862904	GTPase Obg	enzyme
528	119862905	hybrid sensory histidine kinase, ATPase domain	regulator
529	119862906	RNA methyltransferase, TrmA family	enzyme
530	119862907	(p)ppGpp synthetase I and guanosine-3',5'-bis pyrophosphate 3'-pyrophosphohydrolase	enzyme
531	119862908	apolipoprotein N-acyltransferase	enzyme
532	119862909	Mg/Co transporter CBS domain-containing protein	transportr
533	119862910	hypothetical protein UPF0054	orf
534	119862911	PhoH family protein	domain
535	119862912	tRNA-i(6)A37 thiotransferase enzyme MiaB	enzyme
536	119862913	2-octaprenyl-3-methyl-6-methoxy-1,4-benzoquinone hydroxylase UbiF	enzyme
537	119862914	malic enzyme aka malate dehydrogenase (oxaloacetate-decarboxylating) (NADP(+))	enzyme
538	119862915	tripartite ATP-independent (TRAP) C4-dicarboxylate transporter, inner membraneDctM subunit	transportr
539	119862916	tripartite ATP-independent (TRAP) C4-dicarboxylate transporter inner membrane DctQ subunit	transportr
540	119862917	tripartite ATP-independent (TRAP) C4-dicarboxylate transporter, periplasmic DctP subunit	transportr
541	119862918	MscS mechanosensitive ion channel	transportr
542	119862919	alpha/beta-hydrolase fold	enzyme
543	119862920	drug resistance transporter, Bcr/CflA subfamily	transportr
544	119862921	transcriptional regulator, substrate-binding, LysR family	regulator
545	119862922	ABC peptide transporter extracellular solute-binding protein, family 5	transportr
546	119862923	ABC peptide transporter, protein inner membrane binding component	transportr
547	119862924	ABC peptide transporter, protein inner membrane binding component	transportr
548	119862925	ABC oligopeptide/dipeptide transporter ATP-binding protein	transportr
549	119862926	ABC oligopeptide/dipeptide transporter ATP-binding protein	transportr
550	119862927	hypothetical protein	orf
551	119862928	hypothetical protein	orf
552	119862929	transcriptional regulator for galactose, periplasmic binding protein, LacI family	regulator
553	119862930	maltoporin	transportr
554	119862931	glucan endo-1,3-beta-D-glucosidase	enzyme
555	119862932	carbohydrate-binding CenC domain protein	domain
556	119862933	predicted glycosyl hydrolase	enzyme
557	119862934	thiol:disulfide interchange protein DsbA	enzyme
558	119862935	glycoside hydrolase, family 16	enzyme
559	119862936	hypothetical protein	orf
560	119862937	hypothetical protein	orf
561	119862938	ABC transporter for peptide ATP-binding protein	transportr
562	119862939	ABC peptide transporter extracellular solute-binding protein, family 5	transportr
563	119862940	ABC peptide transporter, protein inner membrane binding component	transportr
564	119862941	ABC peptide transporter, protein inner membrane binding component	transportr
565	119862942	NAD(P) transhydrogenase, beta subunit	enzyme
566	119862943	NAD(P) transhydrogenase, alpha subunit	enzyme
567	119862944	pseudouridine synthase, ribosomal large subunit	enzyme
568	119862945	RNA polymerase-associated protein HepA	factor
569	119862946	transcriptional regulator (GntR family) with HTH domain	regulator
570	119862947	tripartite ATP-independent (TRAP) C4-dicarboxylate transporter, periplasmic DctP subunit	transportr
571	119862948	tripartite ATP-independent (TRAP) C4-dicarboxylate transporter inner membrane DctQ subunit	transportr
572	119862949	tripartite ATP-independent (TRAP) C4-dicarboxylate transporter, inner membraneDctM subunit	transportr
573	119862950	ABC transporter ATP-binding protein	transportr
574	119862951	ABC-2 type transporter permease protein	transportr
575	119862952	predicted methyltransferase	enzyme
576	119862953	oxidoreductase, molybdopterin binding	domain
577	119862954	sulfite oxidase, ferric reductase transmembrane subunit, N-terminal domain	enzyme
578	119862955	aspartate 1-decarboxylase	enzyme
579	119862956	pantoate--beta-alanine ligase	enzyme
580	119862957	3-methyl-2-oxobutanoate hydroxymethyltransferase	enzyme
581	119862958	2-amino-4-hydroxy-6-hydroxymethyldihydropteridine pyrophosphokinase	enzyme
582	119862959	poly(A) polymerase	enzyme
583	119862960	glutamate--tRNA ligase	enzyme
584	119862961	RNA polymerase-binding dnaK suppressor protein DksA	factor
585	119862962	ATP-dependent helicase HrpB	enzyme
586	119862963	hypothetical protein	orf
587	119862964	hypothetical protein UPF0060	orf
588	119862965	hypothetical protein	orf
589	119862966	diguanylate cyclase regulation, PAS/PAC and GAF sensor(s)	regulator
590	119862967	glutathione-dependent formaldehyde-activating, GFA	factor
591	119862968	6-phosphofructokinase	enzyme
592	119862969	hypothetical protein	orf
593	119862970	lysine E-type exporter protein (LYSE/YGGA)	transportr
594	119862971	hypothetical protein	orf
595	119862972	hypothetical protein UCP029143	orf
596	119862973	penicillin-binding protein 1B	factor
597	119862974	Fe-S metabolism associated SufE	domain
598	119862975	hypothetical protein	orf
599	119862976	hypothetical protein DUF890	domain
600	119862977	D-3-phosphoglycerate dehydrogenase NAD-binding	enzyme
601	119862978	ribose 5-phosphate isomerase RpiA	enzyme
602	119862979	5-formyltetrahydrofolate cyclo-ligase	enzyme
603	119862980	hypothetical protein	orf
604	119862981	hypothetical protein DUF710	domain
605	119862982	yecA family protein	domain
606	119862983	proline aminopeptidase P II	enzyme
607	119862984	2-octaprenyl-6-methoxyphenol hydroxylase UbiH	enzyme
608	119862985	ubiquinone biosynthesis hydroxylase, UbiH/UbiF/VisC/COQ6 family	enzyme
609	119862986	ubiquinone biosynthesis visC protein	factor
610	119862987	short-chain alcohol dehydrogenase	enzyme
611	119862988	transcriptional regulator of MarR family	regulator
613	119862989	transcriptional regulator of MarR family	regulator
614	119862990	ABC glycine betaine transport system, substrate-binding subunit	transportr
615	119862991	ABC glycine betaine transporter, binding protein inner membrane subunit	transportr
616	119862992	ABC glycine betaine/L-proline transporter, ATPase subunit	transportr
617	119862993	KpsF/GutQ family protein	domain
618	119862994	hypothetical protein	orf
619	119862995	hypothetical protein	orf
620	119862996	hypothetical protein UCP025560	orf
621	119862997	hypothetical protein DUF1145	domain
622	119862998	predicted methyltransferase	enzyme
623	119862999	cell division signal recognition particle-docking protein FtsY	carrier
624	119863000	cell division ATP-binding protein FtsE	carrier
625	119863001	cell division ABC transporter component permease protein FtsX	carrier
626	119863002	RNA polymerase sigma-32 factor RpoH	regulator
627	119863003	prephenate dehydratase	enzyme
628	119863004	tRNA (uracil-5-)-methyltransferase	enzyme
629	119863005	glutamate racemase	enzyme
630	119863006	heme/copper membrane protein of NnrS family	membrane
631	119863007	predicted transcriptional regulator, Rrf2 family	regulator
632	119863008	HPP family protein+B94	domain
633	119863009	oligopeptidase B	enzyme
634	119863010	hypothetical protein	orf
635	119863011	transcriptional regulator, MerR family	regulator
636	119863012	sodium/hydrogen exchanger	transportr
637	119863013	RNP-1 like RNA-binding protein	domain
638	119863014	GTP-binding protein LepA	factor
639	119863015	signal peptidase I	enzyme
640	119863016	ribonuclease III	enzyme
641	119863017	GTP-binding protein Era	factor
642	119863018	DNA repair protein RecO	enzyme
643	119863019	pyridoxal phosphate biosynthetic protein PdxJ	factor
644	119863020	cysteine desulfurases, SufS subfamily	enzyme
645	119863021	glycerate kinase	enzyme
646	119863022	tripartite ATP-independent (TRAP) C4-dicarboxylate transporter, inner membraneDctM subunit	transportr
647	119863023	tripartite ATP-independent (TRAP) C4-dicarboxylate transporter inner membrane DctQ subunit	transportr
648	119863024	tripartite ATP-independent (TRAP) C4-dicarboxylate transporter, periplasmic DctP subunit	transportr
649	119863025	fused aldehyde dehydrogenase and enoyl-CoA hydratase PaaN	enzyme
650	119863026	phenylacetate-CoA oxygenase, PaaG subunit	enzyme
651	119863027	phenylacetate-CoA oxygenase, PaaH subunit	enzyme
652	119863028	phenylacetate-CoA oxygenase, PaaI subunit	enzyme
653	119863029	phenylacetate-CoA oxygenase, PaaJ subunit	enzyme
654	119863030	phenylacetate-CoA oxygenase/reductase, PaaK subunit	enzyme
655	119863031	enoyl-CoA hydratase/isomerase paaA	enzyme
656	119863032	phenylacetate degradation probable enoyl-CoA hydratase paaB	enzyme
657	119863033	3-hydroxybutyryl-CoA dehydrogenase paaC	enzyme
658	119863034	phenylacetic acid degradation protein PaaD	enzyme
659	119863035	beta-ketoadipyl CoA thiolase paaE	domain
660	119863036	phenylacetate-CoA ligase paaF	enzyme
661	119863037	transcriptional regulator, DNA-binding, PaaX domain protein, C-terminal domain	regulator
662	119863038	hexapeptide repeat acetyltransferase	enzyme
663	119863039	acriflavin resistance protein	transportr
664	119863040	efflux transporter, RND family, MFP subunit	transportr
665	119863041	nucleoside triphosphate pyrophosphohydrolase	enzyme
666	119863042	porin, Gram-negative type	transportr
667	119863043	hypothetical protein	orf
668	119863044	CTP synthase PyrG	enzyme
669	119863045	enolase	enzyme
670	119863046	hypothetical protein	orf
671	119863047	Septum formation initiator	factor
672	119863048	2-C-methyl-D-erythritol 4-phosphate cytidylyltransferase	enzyme
673	119863049	2C-methyl-D-erythritol 2,4-cyclodiphosphate synthase	enzyme
674	119863050	pseudouridylate synthase	enzyme
675	119863051	stationary-phase survival protein SurE	factor
676	119863052	peptidase M23B, peptidoglycan-binding	enzyme
677	119863053	RNA polymerase sigma-38 factor RpoS	regulator
678	119863054	hypothetical protein	orf
679	119863055	type IV pilin	structural
680	119863056	predicted type IV pilus assembly protein PilW	factor
681	119863057	structural toxin protein RtxA	factor
682	119863058	hypothetical protein	orf
683	119863059	cystathionine beta-lyase MetC	enzyme
684	119863060	mannosyl-glycoprotein endo-beta-N-acetylglucosamidase	enzyme
685	119863061	thymidine kinase	enzyme
686	119863062	peptidase M50	enzyme
687	119863063	thiol oxidoreductase containing 2 cytochrome c heme-binding sites	enzyme
688	119863064	hypothetical iron-regulated protein	domain
689	119863065	sterol desaturase-like	enzyme
690	119863066	OmpA/MotB domain protein	domain
691	119863067	ABC transporter ATP-binding protein	transportr
692	119863068	adenosine deaminase	enzyme
693	119863069	inner membrane protein DUF368	membrane
694	119863070	citrate transporter, Na+/H+ antiporter	transportr
696	119863071	nucleotide phosphate derivative pyrophosphohydrolases, MutT/nudix family protein	enzyme
697	119863072	methyltransferase	enzyme
698	119863073	methyltransferase	enzyme
699	119863074	aspartyl-tRNA synthetase	enzyme
700	119863075	OmpW family protein	domain
701	119863076	hypothetical protein	orf
702	119863077	cyanate lyase	enzyme
703	119863078	formate/nitrite transporter	transportr
704	119863079	serine/threonine protein kinase	enzyme
705	119863080	DNA methylase N-4/N-6 domain protein	enzyme
706	119863081	transcriptional coactivator/pterin dehydratase	enzyme
707	119863082	sodium/hydrogen exchanger	transportr
708	119863083	tripartite ATP-independent (TRAP) C4-dicarboxylate transporter, periplasmic DctP subunit	transportr
709	119863084	tripartite ATP-independent (TRAP) C4-dicarboxylate transporter inner membrane DctQ subunit	transportr
710	119863085	tripartite ATP-independent (TRAP) C4-dicarboxylate transporter, inner membraneDctM subunit	transportr
711	119863086	sugar fermentation stimulation protein	enzyme
712	119863087	RNA polymerase sigma-54 regulatory protein, C4-dicarboxylate transport	regulator
713	119863088	hypothetical protein	orf
714	119863089	sensor protein for C4-dicarboxylate transport, ATPase domain	regulator
715	119863090	hypothetical protein	orf
716	119863091	crossover junction endodeoxyribonuclease RuvC	enzyme
717	119863092	transporter, RarD protein, DMT superfamily	transportr
718	119863093	Holliday junction DNA helicase RuvA	enzyme
719	119863094	Holliday junction DNA helicase RuvB	enzyme
720	119863095	cytochrome bd ubiquinol oxidase, subunit I	enzyme
721	119863096	cytochrome d ubiquinol oxidase, subunit II	enzyme
722	119863097	cyd operon protein YbgT	enzyme
723	119863098	4-hydroxybenzoyl-CoA thioesterase	enzyme
724	119863099	proton channel MotA/TolQ/ExbB	transportr
725	119863100	biopolymer transport protein ExbD/TolR	transportr
726	119863101	TolA family protein	domain
727	119863102	TolB, N-terminal domain protein	domain
728	119863103	OmpA domain protein	domain
729	119863104	protein containing tetratricopeptide TPR_2 repeat	domain
730	119863105	quinolinate synthetase complex, A subunit	enzyme
731	119863106	hypothetical protein DUF1456	domain
732	119863107	endonuclease III	enzyme
733	119863108	electron transport complex, RnfABCDGE type, E subunit, NADH-ubiquinone oxidoreductase complex	carrier
734	119863109	electron transport complex, RnfABCDGE type, G subunit	carrier
735	119863110	electron transport complex, RnfABCDGE type, D subunit	carrier
736	119863111	electron transport complex, RnfABCDGE type, C subunit	carrier
737	119863112	electron transport complex, RnfABCDGE type, B subunit	carrier
738	119863113	electron transport complex, RnfABCDGE type, A subunit	carrier
739	119863114	hypothetical protein	orf
740	119863115	anaerobic ribonucleoside-triphosphate reductase	enzyme
741	119863116	anaerobic ribonucleoside-triphosphate reductase activating protein	factor
742	119863117	ATP-dependent Clp protease adaptor protein ClpS	enzyme
743	119863118	ATP-dependent Clp protease, ATP-binding subunit ClpA	enzyme
744	119863119	translation initiation factor IF-1	factor
745	119863120	BolA family protein	domain
746	119863121	NADH:ubiquinone oxidoreductase, subunit A, Na-translocating	enzyme
747	119863122	NADH:ubiquinone oxidoreductase, subunit B	enzyme
748	119863123	NADH:ubiquinone oxidoreductase, subunit C gamma subunit	enzyme
749	119863124	NADH:ubiquinone oxidoreductase, subunit D hydrophobic membrane subunit	enzyme
750	119863125	NADH:ubiquinone oxidoreductase, subunit E NqrE	enzyme
751	119863126	NADH:ubiquinone oxidoreductase, subunit F NqrF	enzyme
752	119863127	ApbE family lipoprotein, thiamin biosynthesis	lipoprotn
753	119863128	hypothetical protein DUF539	domain
754	119863129	hypothetical protein DUF188	domain
755	119863130	cold-shock protein, DNA-binding	factor
756	119863131	deoxycytidine triphosphate deaminase	enzyme
757	119863132	cystathionine gamma-synthase MetB	enzyme
758	123977596	DNA polymerase, beta domain protein region	enzyme
759	123977597	hypothetical protein DUF86	domain
760	123977598	DNA polymerase, beta domain protein region	enzyme
761	123977599	hypothetical protein DUF86	domain
762	119863133	hypothetical protein	orf
763	119863134	polysaccharide export protein	transportr
764	119863135	lipopolysaccharide biosynthesis, chain length determinant protein (Wzz)	factor
765	119863136	GDP-mannose mannosyl hydrolase	enzyme
766	119863137	mannose-1-phosphate guanylyltransferase/mannose-6-phosphate isomerase	enzyme
767	119863138	transposase, IS4 family protein	horizontal
769	119863139	phosphoglucomutase/phosphomannomutase alpha/beta/alpha domain I	enzyme
770	119863140	GDP-mannose 4,6-dehydratase	enzyme
771	119863141	bifunctional GDP-fucose synthetase: GDP-4-dehydro-6-deoxy-D-mannose epimerase and GDP-4-dehydro-6-L-deoxygalactose reductase	enzyme
772	119863142	CDP-6-deoxy-L-threo-D-glycero-4-hexulose-3-dehydrase reductase	enzyme
773	119863143	glucose-1-phosphate cytidylyltransferase	enzyme
774	119863144	CDP-glucose 4,6-dehydratase	enzyme
775	119863145	DegT/DnrJ/EryC1/StrS aminotransferase	enzyme
776	119863146	UDP-glucose 4-epimerase	enzyme
777	119863147	dNTP-hexose dehydratase/epimerase	enzyme
778	119863148	polysaccharide biosynthesis protein, putative LPS synthesis	enzyme
779	119863149	glycosyl transferase, family 2, LPS synthesis	enzyme
782	119863150	cytidylyltransferase family protein	enzyme
783	119863151	hypothetical protein	orf
784	119863152	predicted deacetylase	enzyme
785	119863153	predicted glycosyltransferase	enzyme
786	119863154	transposase, IS4 family protein	horizontal
788	119863155	hypothetical protein	orf
789	119863156	dTDP-4-dehydrorhamnose reductase	enzyme
790	119863157	dTDP-4-dehydrorhamnose reductase	enzyme
791	119863158	UDP-N-acetylglucosamine 2-epimerase, colanic acid synthesis	enzyme
792	119863159	glycosyl transferase, group 1	enzyme
793	119863160	transposase, IS4 family protein	horizontal
794	119863161	hypothetical protein	orf
795	119863162	undecaprenyl-phosphate alpha-N-acetylglucosaminyl 1-phosphatetransferase	enzyme
796	119863163	sulfate adenylyltransferase, small subunit	enzyme
797	119863164	ribosomal protein S23	structural
798	119863165	sulfate adenylyltransferase, large subunit	enzyme
799	119863166	predicted sodium/sulfate symporter	transportr
800	119863167	adenylyl-sulfate kinase	enzyme
801	119863168	acetyltransferase	enzyme
802	119863169	RNP-1 like RNA-binding protein	domain
803	119863170	hypothetical protein	orf
805	119863171	transposase, IS4 family protein	horizontal
806	119863172	peptide chain release factor 3 prfC	factor
807	119863173	TatD-related deoxyribonuclease	enzyme
808	119863174	transcription elongation factor GreA	factor
809	119863175	hypothetical protein UPF0044	orf
810	119863176	ribosomal RNA methyltransferase RrmJ/FtsJ	structural
811	119863177	ATP-dependent metallo-endoprotease FtsH	enzyme
812	119863178	dihydropteroate synthase	enzyme
813	119863179	phosphoglucosamine mutase	enzyme
814	119863180	preprotein translocase, SecG subunit	enzyme
815	119863181	hypothetical protein DUF150	domain
816	119863182	transcription termination factor NusA	factor
817	119863183	translation initiation factor IF-2	factor
818	119863184	ribosome-binding factor A	factor
819	119863185	tRNA pseudouridine synthase B	enzyme
820	119863186	hypothetical protein	orf
821	119863187	ABC transporter substrate binding inner membrane protein	transportr
822	119863188	ABC transporter inner-membrane translocator	transportr
823	119863189	ABC transporter ATP-binding protein	transportr
824	119863190	ribosomal protein S15	structural
825	119863191	polyribonucleotide nucleotidyltransferase	enzyme
826	119863192	UDP-N-acetylmuramate ?	enzyme
827	119863193	3-octaprenyl-4-hydroxybenzoate carboxy-lyase	enzyme
828	119863194	hypothetical protein	orf
829	119863195	CreA family protein	domain
830	119863196	hypothetical protein	orf
831	119863197	hypothetical protein	orf
832	119863198	hypothetical protein	orf
833	119863199	hypothetical protein	orf
834	119863200	hypothetical protein DUF446	domain
835	119863201	hypothetical protein	orf
836	119863202	sensor histidine kinase, PAS domain	regulator
837	119863203	hypothetical protein	orf
838	119863204	ATP-dependent RNA helicase, DEAD box family	enzyme
839	119863205	hypothetical protein	orf
840	119863206	transporter major facilitator superfamily MFS_1	transportr
841	119863207	cytoplasmic membrane protein FxsA	membrane
842	119863208	hypothetical protein	orf
843	119863209	chaperonin Cpn10, GroES, small subunit of GroESL	factor
844	119863210	chaperonin Cpn60, GroEL, large subunit of GroESL	factor
845	119863211	hypothetical protein	orf
846	119863212	hypothetical protein	orf
848	119863213	hypothetical protein	orf
849	119863214	monooxygenase, FAD-binding	enzyme
850	119863215	alkylhydroperoxidase (AhpD family core domain protein)	enzyme
851	119863216	NAD-glutamate dehydrogenase	enzyme
852	119863217	UBA/THIF-type NAD/FAD binding protein	domain
853	119863218	ketol-acid reductoisomerase (IlvC)	enzyme
854	119863219	3-mercaptopyruvate sulfurtransferase	enzyme
855	119863220	transcriptional regulator IlvY, substrate-binding, LysR family	regulator
856	119863221	hypothetical protein UPF0153	orf
857	119863222	hypothetical protein	orf
858	119863223	hypothetical protein DUF526	domain
859	119863224	hypothetical protein	orf
860	119863225	agmatinase	enzyme
861	119863226	biosynthetic arginine decarboxylase	enzyme
862	119863227	hypothetical protein DUF1260	domain
863	119863228	1-acyl-sn-glycerol-3-phosphate acyltransferases	enzyme
864	119863229	DNA topoisomerase IV, A subunit	enzyme
865	119863230	glutamate-1-semialdehyde-2,1-aminomutase	enzyme
866	119863231	Cl- channel, voltage-gated family protein	transportr
867	119863232	iron-sulfur cluster assembly accessory protein HesB family	factor
868	119863233	efflux transporter, RND family, MFP subunit	transportr
869	119863234	acriflavin resistance protein	transportr
870	119863235	integral inner membrane protein UPF0126	membrane
871	119863236	Rhodanese domain protein	domain
872	119863237	N-acetylglutamate synthase	enzyme
873	119863238	ferrous ion-uptake regulator	regulator
874	119863239	flavodoxin	carrier
875	119863240	CopG DNA-binding domain protein	enzyme
876	119863241	hypothetical protein	orf
877	119863242	alpha/beta hydrolase fold	domain
878	119863243	regulatory protein for replication initiation in SeqA family	enzyme
879	119863244	phosphoglucomutase, alpha-D-glucose phosphate-specific	enzyme
880	119863245	glycogen/starch/alpha-glucan/maltodextrin phosphorylases	enzyme
881	119863246	hypothetical protein	orf
882	119863247	ATP-dependent RNA helicase, DEAD box family	enzyme
883	119863248	HipA domain protein	domain
884	119863249	predicted DNA-binding transcriptional regulator, helix-turn-helix domain	regulator
885	119863250	hypothetical protein	orf
886	119863251	Auxin Efflux Carrier	transportr
887	119863252	Na+/H+ antiporter NhaC	transportr
888	119863253	Rhomboid family protein	domain
889	119863254	DTW domain containing protein	domain
890	119863255	peptide chain release factor class I	factor
891	119863256	hypothetical protein	orf
892	119863257	envelope stress induced periplasmic protein, Spy-related	factor
893	119863258	glycogen debranching enzyme GlgX	enzyme
894	119863259	aminoacyl-histidine dipeptidase	enzyme
895	119863260	hypothetical protein	orf
896	119863261	carbamoyl-phosphate synthase, small subunit CarB	enzyme
897	119863262	carbamoyl-phosphate synthase, large subunit CarA	enzyme
898	119863263	hypothetical protein	orf
899	119863264	DNA internalization-related competence protein ComEC/Rec2	factor
900	119863265	ABC lipid A exporter: fused ATP-binding and inner membrane subunits MsbA	transportr
901	119863266	tetraacyldisaccharide 4'-kinase	enzyme
902	119863267	hypothetical protein DUF343	domain
903	119863268	3-deoxy-D-manno-octulosonate cytidylyltransferase	enzyme
904	119863269	lipoprotein	lipoprotn
905	119863270	ATP synthase F0, H+-transporting two-sector ATPase A subunit	enzyme
906	119863271	spermine/spermidine synthase	transportr
907	119863272	transcriptional regulator of DeoR family	regulator
908	119863273	GTP-binding protein YchF	factor
909	119863274	aminoacyl-tRNA hydrolase Pth	enzyme
910	119863275	ribosomal 5S rRNA E-loop binding protein Ctc/L25/TL5	structural
911	119863276	ribose-phosphate pyrophosphokinase	enzyme
912	119863277	4-diphosphocytidyl-2C-methyl-D-erythritol kinase	enzyme
913	119863278	outer membrane lipoprotein LolB	lipoprotn
914	119863279	DNA repair protein RecN	enzyme
915	119863280	NAD(+) kinase	enzyme
916	119863281	co-chaperone GrpE	factor
917	119863282	chaperone DnaK domain protein	factor
918	119863283	chaperone DnaJ domain protein	factor
919	119863284	peptidylprolyl isomerase, FKBP-type	factor
920	119863285	methylthioadenosine nucleosidase	enzyme
921	119863286	tyrosyl-tRNA synthetase	enzyme
922	119863287	hypothetical protein	orf
923	119863288	hypothetical protein DUF19	domain
924	119863289	hybrid sensory histidine kinase acts with ArcA	regulator
925	119863290	peptidase S49	enzyme
926	119863291	peptidase M48, Ste24p, Zn-dependent protease containing TPR repeats	enzyme
927	119863292	hypothetical protein	orf
928	119863293	permease	transportr
929	119863294	bacterioferritin comigratory protein (Bcp)	carrier
930	119863295	universal stress protein containing UspA domain	factor
931	119863296	cyclic nucleotide-binding transcriptional regulator	regulator
932	119863297	hypothetical protein	orf
933	119863298	cytochrome oxidase maturation protein, cbb3-type	factor
934	119863299	heavy metal translocating P-type ATPase	transportr
935	119863300	hypothetical protein	orf
936	119863301	cytochrome c oxidase, cbb3-type, subunit III	enzyme
937	119863302	cytochrome c oxidase, cbb3-type component	enzyme
938	119863303	cytochrome c oxidase, cbb3-type, subunit II	enzyme
939	119863304	cytochrome c oxidase, cbb3-type, subunit I	enzyme
940	119863305	hypothetical protein	orf
941	119863306	DoxX family protein	domain
942	119863307	hypothetical protein	orf
943	119863308	allergen V5/Tpx-1 family protein	domain
944	119863309	hypothetical protein DUF692	domain
945	119863310	predicted signal peptide protein	regulator
946	119863311	RNA polymerase sigma-70 region 2 domain protein	regulator
947	119863312	hypothetical protein	orf
949	119863313	diguanylate cyclase regulation with PAS/PAC and GAF sensor(s)	regulator
950	119863314	protein containing tetratricopeptide (TPR) repeat	domain
951	119863315	short-chain dehydrogenase/reductase SDR	enzyme
952	119863316	long-chain-fatty-acid--CoA ligase	enzyme
953	119863317	hemolysin, thermostable	carrier
954	119863318	universal stress protein containing UspA domain	factor
955	119863319	universal stress protein containing UspA domain	factor
956	119863320	heat shock protein Hsp90	factor
957	119863321	adenylate kinases	enzyme
958	119863322	NLP/P60 protein, lipoprotein	lipoprotn
959	119863323	universal stress protein containing UspA domain	factor
960	119863324	Cupin 4 family protein	domain
961	119863325	adenylosuccinate lyase PurB	enzyme
962	119863326	hypothetical protein DUF489	domain
963	119863327	tRNA (5-methylaminomethyl-2-thiouridylate)-methyltransferase	enzyme
964	119863328	hypothetical protein	orf
965	119863329	sulfate transporter	transportr
967	119863330	nucleotidyltransferase	enzyme
968	119863331	exonuclease, RNase T and DNA polymerase III	enzyme
969	119863332	choline/carnitine/betaine transporter	transportr
970	119863333	hypothetical protein	orf
971	119863334	fructokinase	enzyme
972	119863335	PTS system, sucrose-specific IIBC subunit	transportr
973	119863336	sucrose operon repressor ScrR	regulator
974	119863337	sucrose-6-phosphate hydrolase	enzyme
975	119863338	hypothetical protein	orf
976	119863339	ABC transporter for molybdenum ATP-binding protein ModF	transportr
977	119863340	hypothetical protein	orf
978	119863341	diguanylate cyclase regulation	regulator
979	119863342	sensor histidine kinase with ATPase domain, two fused	regulator
980	119863343	hypothetical protein	orf
981	119863344	hypothetical protein	orf
982	119863345	pseudouridine synthase	enzyme
983	119863346	isocitrate dehydrogenase, NADP-dependent	enzyme
984	119863347	mannitol operon repressor	regulator
985	119863348	PTS system, mannitol-specific IIABC protein	transportr
986	119863349	YbaK/prolyl-tRNA synthetase associated region	domain
987	119863350	sensor histidine kinase with ATPase domain BaeS	regulator
988	119863351	response regulator BaeR	regulator
989	119863352	short-chain dehydrogenase/reductase SDR	enzyme
991	119863353	calcium-binding EF-hand-containing protein	domain
992	119863354	hypothetical protein	orf
993	119863355	hypothetical protein	orf
994	119863356	peptidase S16, LON domain protein	enzyme
995	119863357	RNA polymerase sigma-70 region 2 domain protein	regulator
996	119863358	anti-sigma factor, putative, ChrR family	regulator
997	119863359	hypothetical protein	orf
998	119863360	deoxyribodipyrimidine photo-lyase PhrB	enzyme
999	119863361	transcriptional regulator	regulator
1000	119863362	short-chain dehydrogenase/reductase SDR	enzyme
1001	119863363	amine oxidase	enzyme
1002	119863364	hypothetical protein DUF1365	domain
1003	119863365	cyclopropane-fatty-acyl-phospholipid synthase	enzyme
1004	119863366	hypothetical membrane protein	membrane
1005	119863367	hypothetical membrane protein	membrane
1006	119863368	lipoprotein	lipoprotn
1007	119863369	glutamate synthase (ferredoxin), large subunit	enzyme
1008	119863370	glutamate synthase, NADH/NADPH, small subunit	enzyme
1009	119863371	Na+/H+ antiporter NhaC	transportr
1010	119863372	hypothetical protein	orf
1011	119863373	Lysine E-type exporter protein (LYSE/YGGA)	transportr
1012	119863374	chromosome replication initiation inhibitor protein	carrier
1013	119863375	ABC transporter ATP-binding protein	transportr
1014	119863376	long-chain-fatty-acid--CoA ligase	enzyme
1015	119863377	hypothetical protein DUF1458	domain
1016	119863378	Smr protein containing MutS2 domain	domain
1017	119863379	adenine-specific modification methylase in HemK family	enzyme
1018	119863380	chorismate synthase AroA	enzyme
1019	119863381	outer membrane protein assembly protein AsmA	factor
1020	119863382	endonuclease/exonuclease/phosphatase	enzyme
1021	119863383	serine/threonine protein kinase	enzyme
1022	119863384	nitrite transporter	transportr
1023	119863385	nitrite reductase [NAD(P)H], small subunit	enzyme
1024	119863386	nitrite reductase [NAD(P)H], large subunit	enzyme
1025	119863387	uroporphyrin-III C-methyltransferase	enzyme
1026	119863388	molybdopterin oxidoreductase	enzyme
1027	119863389	formyltetrahydrofolate deformylase	enzyme
1028	119863390	peptide methionine sulfoxide reductase	enzyme
1029	119863391	histidine ammonia-lyase	enzyme
1030	119863392	urocanate hydratase	enzyme
1031	119863393	formiminoglutamase	enzyme
1032	119863394	imidazolonepropionase	enzyme
1033	119863395	histidine utilization repressor	transportr
1034	119863396	carboxypeptidase thermostable	enzyme
1035	119863397	alcohol dehydrogenase zinc-binding	enzyme
1036	119863398	transcriptional regulator of LysR family	regulator
1037	119863399	protease Do	enzyme
1038	119863400	transcriptional regulatory protein, MerR family	regulator
1039	119863401	heat shock protein DnaJ domain protein	factor
1040	119863402	chaperone endopeptidase Clp ATP-binding chain B	factor
1041	119863403	YceI family protein	domain
1042	119863404	cytochrome b561	domain
1043	119863405	glutathione S-transferase, N-terminal domain	enzyme
1044	119863406	hypothetical protein	orf
1045	119863407	dihydrofolate reductase FolA	enzyme
1046	119863408	bis(5'-nucleosyl)-tetraphosphatase (symmetrical)	enzyme
1047	119863409	dimethyladenosine dimethyltransferase	enzyme
1048	119863410	4-hydroxythreonine-4-phosphate dehydrogenase	enzyme
1049	119863411	peptidyl-prolyl cis-trans isomerase PpiC-type	factor
1050	119863412	organic solvent tolerance protein	factor
1051	119863413	heat shock protein DnaJ domain protein	factor
1052	119863414	2,3,4,5-tetrahydropyridine-2-carboxylate N-succinyltransferase	enzyme
1053	119863415	YCII-related	domain
1054	119863416	intracellular septation protein A	carrier
1055	119863417	tryptophan synthase, alpha subunit	enzyme
1056	119863418	tryptophan synthase, beta subunit	enzyme
1057	119863419	fused Indole-3-glycerol-phosphate synthase, phosphoribosylanthranilate isomerase	enzyme
1058	119863420	anthranilate phosphoribosyltransferase	enzyme
1059	119863421	glutamine amidotransferase component II of anthranilate synthase	enzyme
1060	119863422	anthranilate synthase component I	enzyme
1061	119863423	PHP C-terminal domain protein	domain
1062	119863424	Sua5/YciO/YrdC/YwlC family protein	domain
1063	119863425	pseudouridine synthase	enzyme
1064	119863426	UTP-glucose-1-phosphate uridylyltransferase	enzyme
1065	119863427	glucokinase regulatory-like protein	regulator
1066	119863428	LrgA family protein	domain
1067	119863429	LrgB family protein	domain
1068	119863430	phosphoribosylglycinamide formyltransferase PurN	enzyme
1069	119863431	phosphoribosylformylglycinamidine cyclo-ligase PurM	enzyme
1070	119863432	hypothetical protein	orf
1071	119863433	chromosomal replication initiator regulatory factor ATPase	carrier
1072	119863434	hypothetical protein	orf
1073	119863435	arsenate reductase	enzyme
1074	119863436	hypothetical protein UPF0153	orf
1075	119863437	lytic murein transglycosylase	enzyme
1076	119863438	hypothetical protein DUF709	domain
1077	119863439	septum site-determining protein MinC	carrier
1078	119863440	septum site-determining protein MinD	carrier
1079	119863441	cell division topological specificity factor MinE	carrier
1080	119863442	peptidyl-prolyl cis-trans isomerase, cyclophilin type	factor
1081	119863443	lipoprotein	lipoprotn
1082	119863444	excinuclease ABC, B subunit	enzyme
1083	119863445	Maf-like protein	domain
1084	119863446	hypothetical protein DUF177	domain
1085	119863447	ribosomal protein L32	structural
1086	119863448	fatty acid/phospholipid synthesis protein PlsX	factor
1087	119863449	3-oxoacyl-(acyl-carrier-protein) synthase III	enzyme
1088	119863450	malonyl CoA-acyl carrier protein transacylase	enzyme
1089	119863451	3-oxoacyl-(acyl-carrier-protein) reductase	enzyme
1090	119863452	acyl carrier protein	carrier
1091	119863453	beta-ketoacyl synthase	domain
1092	119863454	aminotransferase, class IV	enzyme
1093	119863455	aminodeoxychorismate lyase	enzyme
1094	119863456	dTMP kinase	enzyme
1095	119863457	DNA polymerase III, delta prime subunit	enzyme
1096	119863458	deoxyribonuclease of TatD family	enzyme
1097	119863459	cold-shock protein, DNA-binding	factor
1098	119863460	hypothetical protein	orf
1099	119863461	exsB protein	domain
1100	119863462	radical SAM domain protein	domain
1101	119863463	ATP-dependent helicase HrpA	enzyme
1102	119863464	formyltetrahydrofolate deformylase	enzyme
1103	119863465	SEC-C motif domain protein	domain
1104	119863466	asparagine synthase (glutamine-hydrolyzing)	enzyme
1105	119863467	glutathione-regulated potassium-efflux system protein KefC	transportr
1106	119863468	protein containing tetratricopeptide repeat and Sel1 domain	domain
1108	119863469	ferredoxin	carrier
1109	119863470	ribonucleoside diphosphate reductase, ferritin-like beta subunit	enzyme
1110	119863471	transcriptional regulator, periplasmic binding protein of LacI family	regulator
1111	119863472	diguanylate cyclase regulation with PAS/PAC and GAF sensor(s)	regulator
1112	119863473	ribonucleoside-diphosphate reductase, alpha subunit	enzyme
1113	119863474	bifunctional 3-demethylubiquinone-9 3-methyltransferase and 2-octaprenyl-6-hydroxy phenol methylase	enzyme
1114	119863475	DNA gyrase, A subunit	enzyme
1115	119863476	phosphoserine aminotransferase	enzyme
1116	119863477	histidinol-phosphate aminotransferase	enzyme
1117	119863478	3-phosphoshikimate 1-carboxyvinyltransferase AroA	enzyme
1118	119863479	hypothetical protein	orf
1119	119863480	periplasmic thioredoxin of cytochrome c-type biogenesis	carrier
1121	119863481	diguanylate cyclase	regulator
1122	119863482	cell shape determining protein, MreB/Mrl family	carrier
1123	119863483	rod shape-determining protein MreC	factor
1124	119863484	rod shape-determining protein MreD	factor
1125	119863485	maf protein	domain
1126	119863486	ribonuclease, Rne/Rng family	enzyme
1127	119863487	membrane protein-like	membrane
1128	119863488	nitrilase/cyanide hydratase	enzyme
1129	119863489	peptidase U62, modulator of DNA gyrase	enzyme
1130	119863490	hemolysin III family channel protein	transportr
1131	119863491	hypothetical protein DUF615	domain
1132	119863492	peptidase U62, modulator of DNA gyrase	enzyme
1133	119863493	rare lipoprotein A	lipoprotn
1134	119863494	rod shape-determining protein RodA	factor
1135	119863495	peptidoglycan glycosyltransferase	enzyme
1136	119863496	hypothetical protein DUF163	domain
1137	119863497	iojap-like protein	domain
1138	119863498	MraZ protein	domain
1139	119863499	S-adenosyl-methyltransferase MraW	enzyme
1140	119863500	cell division protein FtsL	carrier
1141	119863501	peptidoglycan glycosyltransferase FtsI	enzyme
1142	119863502	UDP-N-acetylmuramyl-tripeptide synthetases murE	enzyme
1143	119863503	UDP-N-acetylmuramoylalanyl-D-glutamyl-2,6-diaminopimelate--D-alanyl-D-alanyl ligase	enzyme
1144	119863504	phospho-N-acetylmuramoyl-pentapeptide-transferase	enzyme
1145	119863505	UDP-N-acetylmuramoylalanine--D-glutamate ligase	enzyme
1146	119863506	cell division protein FtsW	carrier
1147	119863507	UDP-N-acetylglucosamine--N-acetylmuramyl-(pentapeptide) pyrophosphoryl-undecaprenol N-acetylglucosamine transferase	enzyme
1148	119863508	UDP-N-acetylmuramate--alanine ligase	enzyme
1149	119863509	D-alanine--D-alanine ligase	enzyme
1150	119863510	cell division protein FtsQ	carrier
1151	119863511	cell division ATP-binding protein FtsA	carrier
1152	119863512	cell division GTP-binding tubulin-like protein FtsZ	carrier
1153	119863513	UDP-3-0-acyl N-acetylglucosamine deacetylase	enzyme
1154	119863514	hypothetical protein	orf
1155	119863515	preprotein translocase, SecA subunit	enzyme
1156	119863516	mutator MutT protein	enzyme
1157	119863517	ATP dependent DNA ligase	enzyme
1158	119863518	nicotinate-nucleotide pyrophosphorylase	enzyme
1159	119863519	dephospho-CoA kinase CoaE	enzyme
1160	119863520	hypothetical protein DUF1342	domain
1161	119863521	hypothetical protein DUF329	domain
1163	119863522	translation initiation factor SUI1	factor
1164	119863523	Integrase, catalytic region	horizontal
1165	119863524	radical SAM enzyme containing Cfr family	domain
1166	119863525	type IV pilus biogenesis/stability protein PilW	structural
1167	119863526	hypothetical protein	orf
1168	119863527	1-hydroxy-2-methyl-2-(E)-butenyl 4-diphosphate synthase	enzyme
1169	119863528	histidyl-tRNA synthetase	enzyme
1170	119863529	hypothetical protein	orf
1171	119863530	pyrrolo-quinoline quinone	carrier
1172	119863531	small GTP-binding protein	domain
1173	119863532	hypothetical protein	orf
1174	119863533	transport-associated lipoprotein	transportr
1175	119863534	DnaA initiator-associating factor for replication initiation	factor
1176	119863535	hypothetical protein UPF0102	orf
1177	119863536	lipoprotein of LppC family	lipoprotn
1178	119863537	Uroporphyrin-III C/tetrapyrrole (Corrin/Porphyrin) methyltransferase	enzyme
1180	119863538	hypothetical protein	orf
1181	119863539	resolvase, N-terminal domain	enzyme
1182	119863540	transposase IS3/IS911 family protein	horizontal
1183	119863541	Integrase, catalytic region	horizontal
1185	119863542	hypothetical protein DUF1555	domain
1186	119863543	hypothetical protein	orf
1187	119863544	hypothetical protein	orf
1188	119863545	nicotinate (nicotinamide)-nucleotide adenylyltransferase	enzyme
1189	119863546	DNA polymerase III, delta subunit	enzyme
1190	119863547	rare lipoprotein B	lipoprotn
1191	119863548	leucyl-tRNA synthetase	enzyme
1192	119863549	transcriptional regulator of LuxR family	regulator
1193	119863550	excinuclease ABC, C subunit	enzyme
1194	119863551	CDP-diacylglycerol--glycerol-3-phosphate 3-phosphatidyltransferase	enzyme
1195	119863552	response regulator for aerobic respiration ArcA	regulator
1197	119863553	transglycosylase-associated protein	domain
1198	119863554	diguanylate cyclase	regulator
1199	119863555	diguanylate cyclase with PAS/PAC and GAF sensor(s)	regulator
1200	119863556	diguanylate cyclase with PAS/PAC sensor	regulator
1202	119863557	fused diguanylate cyclase/phosphodiesterase with PAS/PAC and GAF sensor(s)	regulator
1203	119863558	fused diguanylate cyclase/phosphodiesterase with PAS/PAC and GAF sensor(s)	regulator
1204	119863559	fused diguanylate cyclase/phosphodiesterase with PAS/PAC and GAF sensor(s)	regulator
1205	119863560	diguanylate cyclase with PAS/PAC sensor	regulator
1206	119863561	purine nucleoside phosphorylase	enzyme
1207	119863562	hydrogenase maturation protein HypD	factor
1208	119863563	enoyl-CoA hydratase/isomerase	enzyme
1209	119863564	formyl transferase domain protein	domain
1210	119863565	hydrogenase expression/formation protein HypE	factor
1211	119863566	hydrogenase assembly chaperone hypC/hupF	factor
1212	119863567	GTP hydrolase, accessory liganding Ni into hydrogenases, HypB	enzyme
1213	119863568	hydrogenase nickel insertion protein HypA	factor
1214	119863569	HoxW protein	domain
1215	119863570	nickel-dependent hydrogenase, large subunit	enzyme
1216	119863571	hydrogen dehydrogenase	enzyme
1217	119863572	hydrogenase, NADP-reducing subunit C	enzyme
1218	119863573	[NiFe] hydrogenase maturation protein HypF	factor
1220	119863574	hypothetical protein DUF1538	domain
1221	119863575	ABC transporter for copper permease protein	transportr
1222	119863576	predicted nitrogen regulatory protein P-II family protein	regulator
1223	119863577	CBS domain containing protein	domain
1224	119863578	hypothetical protein	orf
1225	119863579	hypothetical protein	orf
1227	119863580	cytochrome b561	domain
1228	119863581	response regulator	regulator
1229	119863582	sensor histidine kinase with ATPase domain	regulator
1230	119863583	hypothetical transmembrane protein DUF6	membrane
1231	119863584	hypothetical protein	orf
1232	119863585	chaperone DnaK-related protein	factor
1233	119863586	chaperone DnaK-related protein	factor
1234	119863587	universal stress protein containing UspA domain	factor
1235	119863588	fused glutathionylspermidine amidase and glutathionylspermidine synthetase	enzyme
1236	119863589	hypothetical transmembrane protein DUF6	membrane
1237	119863590	metal-dependent phosphohydrolase, HD sub domain	domain
1238	119863591	spermidine/putrescine-binding periplasmic protein-like	transportr
1239	119863592	fused diguanylate cyclase/phosphodiesterase with extracellular sensor	regulator
1240	119863593	citrate transporter	transportr
1241	119863594	hypothetical protein	orf
1242	119863595	[acyl-carrier-protein] phosphodiesterase	enzyme
1243	119863596	hypothetical protein DUF336	domain
1244	119863597	oxidoreductase domain protein	domain
1245	119863598	transcriptional regulator of NifA family	regulator
1246	119863599	heat shock protein, HSP20 family	factor
1247	119863600	cell division control protein 48 ATPase of AAA family CDC48 subfamily	carrier
1248	119863601	gas vesicle synthesis GvpLGvpF	structural
1249	119863602	gas vesicle synthesis GvpLGvpF	structural
1250	119863603	sensor histidine kinase with PAS domain	regulator
1251	119863604	CheY-like chemotaxis protein, response regulator	regulator
1253	119863605	gas vesicle protein GVPa	structural
1254	119863606	hypothetical protein	orf
1255	119863607	gas vesicle protein GvpN	structural
1256	119863608	hypothetical protein	orf
1257	119863609	hypothetical protein	orf
1258	119863610	gas vesicle synthesis GvpLGvpF	structural
1259	119863611	gas vesicle protein G	structural
1260	119863612	gas vesicle protein GVPa	structural
1261	119863613	gas vesicle K	structural
1262	119863614	gas vesicle protein GVPa	structural
1263	119863615	hypothetical protein	orf
1264	119863616	stress protein, tellurium resistance protein	factor
1265	119863617	stress protein, tellurium resistance protein TerZ	factor
1266	119863618	stress protein, tellurium resistance protein	factor
1267	119863619	sodium/calcium exchanger membrane region	transportr
1268	119863620	hypothetical protein	orf
1269	119863621	sucrose-6F-phosphate phosphohydrolase	enzyme
1270	119863622	hypothetical protein	orf
1271	119863623	HAD-superfamily subfamily IB hydrolase, TIGR01490	enzyme
1272	119863624	stress protein, tellurite resistance TerB	factor
1275	119863625	fused aspartokinase and homoserine dehydrogenase	enzyme
1276	119863626	homoserine kinase	enzyme
1277	119863627	threonine synthase	enzyme
1278	119863628	acyl-CoA thioesterase II	enzyme
1279	119863629	hypothetical protein	orf
1280	119863630	hypothetical protein	orf
1281	119863631	formate C-acetyltransferase glycine radical	domain
1282	119863632	hypothetical protein HI0017	domain
1283	119863633	uracil-DNA glycosylase	enzyme
1284	119863634	hemerythrin HHE cation binding domain protein	domain
1285	119863635	Holliday junction resolvase YqgF	enzyme
1286	119863636	hypothetical protein DUF179	domain
1287	119863637	glutathione synthetase	enzyme
1288	119863638	hypothetical protein DUF558	domain
1289	119863639	hypothetical protein	orf
1290	119863640	hypothetical protein DUF1212	domain
1291	119863641	hypothetical protein	orf
1292	119863642	SEC-C motif domain protein	domain
1293	119863643	hypothetical protein DUF1244	domain
1294	119863644	hypothetical protein	orf
1295	119863645	type III restriction enzyme, res subunit, helicase-related	enzyme
1296	119863646	glucose-1-phosphate adenylyltransferase	enzyme
1297	119863647	basic membrane lipoprotein	lipoprotn
1298	119863648	ABC transporter ATP-binding protein	transportr
1299	119863649	ABC transporter inner-membrane translocator	transportr
1300	119863650	ABC sugar transporter inner membrane translocator	transportr
1301	119863651	peptidase U32	enzyme
1302	119863652	exonuclease SbcCD, D subunit	enzyme
1303	119863653	exonuclease SMC domain protein	enzyme
1305	119863654	hypothetical protein	orf
1306	119863655	diguanylate cyclase	regulator
1307	119863656	possible antifreeze protein type I	factor
1308	119863657	hypothetical protein	orf
1309	119863658	diheme-containing SoxA-like protein	carrier
1310	119863659	diheme-containing protein c4	carrier
1312	119863660	transcriptional regulatory protein, MerR family	regulator
1313	119863661	diguanylate cyclase with extracellular sensor sensor	regulator
1314	119863662	N-acetyltransferase, GCN5-related	enzyme
1315	119863663	sulfate transporter	transportr
1316	119863664	6-phosphofructokinase	enzyme
1317	119863665	yecA family protein	domain
1318	119863666	pseudouridine synthase Rlu family protein	enzyme
1319	119863667	exodeoxyribonuclease III	enzyme
1320	119863668	hypothetical protein	orf
1321	119863669	inositol-1-monophosphatase	enzyme
1322	119863670	rRNA methyltransferase, TrmH family, group 1	enzyme
1323	119863671	iron-sulfur cluster assembly transcription factor IscR	factor
1324	119863672	cysteine desulfurase IscS	enzyme
1325	119863673	FeS cluster assembly scaffold IscU	factor
1326	119863674	iron-sulfur cluster assembly protein IscA	factor
1327	119863675	co-chaperone Hsc20	factor
1328	119863676	Fe-S protein assembly chaperone HscA, DnaK-like	factor
1329	119863677	ferredoxin, 2Fe-2S type, ISC system	carrier
1330	119863678	hypothetical protein DUF528	domain
1331	119863679	aminopeptidase PepB	enzyme
1332	119863680	ROK family protein, transcriptional repressor or kinase	regulator
1333	119863681	lysine E-type exporter protein (LYSE/YGGA)	transportr
1334	119863682	phospholipase family, patatin-like protein	enzyme
1335	119863683	phosphoheptose isomerase	enzyme
1336	119863684	glutamine amidotransferase, class-II	enzyme
1337	119863685	hypothetical protein	orf
1338	119863686	proton/glutamate symporter	transportr
1339	119863687	transcriptional regulator of MerR family	regulator
1340	119863688	copper-translocating P-type ATPase	transportr
1341	119863689	hypothetical protein	orf
1342	119863690	DNA-directed DNA polymerase	enzyme
1344	119863691	predicted transposase	horizontal
1345	119863692	transposase and inactivated derivative	horizontal
1346	119863693	hypothetical protein	orf
1347	119863694	hypothetical protein	orf
1348	119863695	hypothetical protein	orf
1349	119863696	hypothetical protein	orf
1350	119863697	peptidase M56, BlaR1	enzyme
1351	119863698	penicillinase repressor	regulator
1353	119863699	monovalent cation/proton antiporter, MnhG/PhaG subunit	transportr
1354	119863700	monovalent cation/proton antiporter, pH regulation subunit F	transportr
1355	119863701	Na+/H+ antiporter MnhE subunit	transportr
1356	119863702	monovalent cation/proton antiporter, subunit of MnhE/PhaE family	transportr
1357	119863703	NADH dehydrogenase (quinone) subunit N	enzyme
1358	119863704	NADH-ubiquinone oxidoreductase, chain 4L	enzyme
1359	119863705	NADH dehydrogenase (quinone)	enzyme
1360	119863706	transposase and inactivated derivative	horizontal
1361	119863707	predicted transposase	horizontal
1362	119863708	methyltransferase type 12	enzyme
1365	119863709	hypothetical protein	orf
1366	119863710	Na+/Ca+ antiporter, CaCA family	transportr
1367	119863711	hypothetical protein	orf
1368	119863712	copper/silver resistance outer membrane protein	transportr
1369	119863713	efflux transporter, RND family, MFP subunit	transportr
1370	119863714	heavy metal efflux pump, CzcA family	transportr
1371	119863715	hypothetical protein	orf
1373	119863716	sensor histidine kinase with ATPase domain	regulator
1374	119863717	hypothetical protein	orf
1375	119863718	response regulator receiver	regulator
1376	119863719	envelope stress induced periplasmic protein, Spy-related	factor
1377	119863720	predicted membrane protein, suppressor for copper-sensitivity	transportr
1378	119863721	thioredoxin family protein	domain
1379	119863722	thiol:disulfide interchange protein DsbA	enzyme
1380	119863723	hypothetical protein	orf
1381	119863724	copper-translocating P-type ATPase	transportr
1382	119863725	predicted secreted protein containing plastocyanin domain	domain
1383	119863726	hypothetical protein	orf
1384	119863727	hypothetical protein	orf
1385	119863728	transcriptional regulator of MerR family	regulator
1387	119863729	cytochrome c, class I	carrier
1388	119863730	copper resistance protein CopC	transportr
1389	119863731	copper resistance D domain protein	transportr
1391	119863732	multiple antibiotic resistance (MarC)-related proteins	transportr
1392	119863733	nucleoside recognition domain protein	domain
1393	119863734	integron integrase	horizontal
1394	119863735	hypothetical protein	orf
1395	119863736	transposase IS4 family	horizontal
1396	119863737	hypothetical protein	orf
1397	119863738	CRISPR-associated protein, Csy1 family	domain
1398	119863739	CRISPR-associated protein, Csy2 family	domain
1399	119863740	CRISPR-associated protein, Csy3 family	domain
1400	119863741	CRISPR-associated protein, Csy4 family	domain
1402	119863742	fumarylacetoacetate (FAA) hydrolase	enzyme
1403	119863743	phenylalanyl-tRNA synthetase, alpha subunit	enzyme
1404	119863744	phenylalanyl-tRNA synthetase, beta subunit	enzyme
1405	119863745	integration host factor, alpha subunit	horizontal
1406	119863746	5,6-dimethylbenzimidazole phosphoribosyltransferase	enzyme
1407	119863747	hypothetical protein	orf
1408	119863748	hypothetical protein	orf
1409	119863749	aminoglycoside phosphotransferase	enzyme
1410	119863750	phosphoglycolate phosphatase	enzyme
1411	119863751	FAD dependent oxidoreductase	enzyme
1412	119863752	predicted deoxyguanosinetriphosphate triphosphohydrolase	enzyme
1413	119863753	hypothetical protein	orf
1414	119863754	methylated-DNA--protein-cysteine methyltransferase	enzyme
1415	119863755	hypothetical protein	orf
1416	119863756	ornithine decarboxylase	enzyme
1417	119863757	fused nitrilase/cyanide hydratase and apolipoprotein N-acyltransferase, GCN5-related	enzyme
1418	119863758	FAD linked oxidase domain protein	enzyme
1419	119863759	hypothetical protein DUF162	domain
1420	119863760	iron-sulfur cluster binding protein	factor
1421	119863761	protein containing cysteine-rich domain	domain
1422	119863762	L-lactate transport	transportr
1423	119863763	transcriptional regulator, substrate-binding of LysR family	regulator
1424	119863764	protein disulfide isomerase NosL family protein	enzyme
1425	119863765	ABC-2 type transporter for copper permease protein	transportr
1426	119863766	ABC transporter for copper ATP-binding protein	transportr
1427	119863767	transcriptional regulator for copper, periplasmic binding protein, LacI family	regulator
1428	119863768	nitrous-oxide reductase	enzyme
1429	119863769	transcriptional regulator NosR, FMN-binding domain protein	regulator
1430	119863770	Ig domain protein, group 2	domain
1431	119863771	hypothetical protein	orf
1432	119863772	hypothetical protein	orf
1433	119863773	permease with 5 transmembrane domains	transportr
1434	119863774	hypothetical protein	orf
1435	119863775	hypothetical protein	orf
1436	119863776	hypothetical protein	orf
1437	119863777	ABC transporter ATP-binding protein, two fused	transportr
1438	119863778	glycine hydroxymethyltransferase	enzyme
1439	119863779	ATP-cone domain protein	domain
1440	119863780	bifunctional diaminohydroxyphosphoribosylaminopyrimidine deaminase and 5-amino-6-(5-phosphoribosylamino) uracil reductase	enzyme
1441	119863781	riboflavin synthase, alpha subunit	enzyme
1442	119863782	bifunctional 3,4-dihydroxy-2-butanone 4-phosphate synthase / GTP cyclohydrolase	enzyme
1443	119863783	riboflavin synthase	enzyme
1444	119863784	transcription antitermination factor NusB	factor
1445	119863785	hypothetical protein	orf
1446	119863786	hypothetical transmembrane protein DUF6	membrane
1447	119863787	peptide methionine sulfoxide reductase	enzyme
1448	119863788	hypothetical protein	orf
1449	119863789	diguanylate cyclase/phosphodiesterase with extracellular sensor	regulator
1450	119863790	FAD linked oxidase domain protein	enzyme
1451	119863791	phenylacetic acid degradation-related protein	enzyme
1452	119863792	RNA binding S1 domain protein	domain
1453	119863793	MscS mechanosensitive ion channel	transportr
1454	119863794	sulfatase	enzyme
1455	119863795	adenosine deaminase	enzyme
1456	119863796	hypothetical protein	orf
1457	119863797	hypothetical protein	orf
1458	119863798	exodeoxyribonuclease V, gamma subunit	enzyme
1459	119863799	exodeoxyribonuclease V, beta subunit	enzyme
1460	119863800	exodeoxyribonuclease V, alpha subunit	enzyme
1461	119863801	ybaK/ebsC protein	domain
1462	119863802	hypothetical protein	orf
1463	119863803	multiple antibiotic resistance (MarC)-related proteins	transportr
1464	119863804	trigger factor	factor
1465	119863805	ATP-dependent Clp protease, proteolytic subunit ClpP	enzyme
1466	119863806	ATP-dependent Clp protease, ATP-binding subunit ClpX	enzyme
1467	119863807	ATP-dependent protease La	enzyme
1468	119863808	DNA-binding protein HU beta subunit	factor
1469	119863809	peptidyl-prolyl cis-trans isomerase, PpiC or D-type	factor
1470	119863810	elongation factor P-like protein YeiP	factor
1471	119863811	sulfur oxidation protein of DsrC family	enzyme
1472	119863812	integral membrane protein, YccS/YhfK family	membrane
1473	119863813	methylenetetrahydrofolate dehydrogenase (NADP(+))	enzyme
1474	119863814	porin, Gram-negative type	transportr
1475	119863815	aminotransferase, class I and II	enzyme
1476	119863816	transcriptional regulator MetR, substrate-binding, LysR family	regulator
1477	119863817	molybdenum cofactor synthesis domain	domain
1478	119863818	2-dehydro-3-deoxyphosphoheptonate aldolase AroF,G,H	enzyme
1480	119863819	carbonate dehydratase	enzyme
1481	119863820	pyridoxamine 5'-phosphate oxidase	enzyme
1482	119863821	hypothetical protein DUF462	domain
1483	119863822	thioesterase superfamily protein	enzyme
1485	119863823	integrase, catalytic region	horizontal
1486	119863824	hypothetical protein	orf
1487	119863825	hypothetical protein	orf
1488	119863826	GAF domain-containing protein	domain
1489	119863827	uridine kinase	enzyme
1490	119863828	hypothetical protein	orf
1491	119863829	phosphoesterase, PA-phosphatase related	enzyme
1492	119863830	hypothetical protein	orf
1493	119863831	transcriptional regulator of TetR family	regulator
1494	119863832	stearoyl-CoA 9-desaturase	enzyme
1495	119863833	protein containing tetratricopeptide repeat and Sel1 domain	domain
1496	119863834	hypothetical protein	orf
1497	119863835	pyruvate formate lyase-activating enzyme, radical SAM domain protein, PflA	enzyme
1499	119863836	protein containing tetratricopeptide TPR_2 repeat	domain
1500	119863837	hypothetical protein DUF1555	domain
1502	119863838	benzene 1,2-dioxygenase system, ferredoxin component, Rieske [2Fe-2S] domain protein	enzyme
1503	119863839	aromatic ring hydroxylating enzyme	enzyme
1504	119863840	FeS assembly protein, N fixation NifU family, Suf system	factor
1505	119863841	cysteine desulfurases, SufS subfamily	enzyme
1506	119863842	FeS assembly protein SufD	factor
1507	119863843	FeS assembly ATPase SufC	factor
1508	119863844	FeS assembly protein SufB	factor
1510	119863845	hypothetical protein	orf
1511	119863846	predicted transposase	horizontal
1512	119863847	transposase and inactivated derivative	horizontal
1513	119863848	hypothetical protein	orf
1514	119863849	ABC transporter ATP-binding protein	transportr
1515	119863850	ABC polar amino acid transporter inner membrane protein	transportr
1516	119863851	ABC polar amino acid transporter inner membrane protein	transportr
1517	119863852	ABC transporter extracellular solute-binding protein, family 3	transportr
1518	119863853	endonuclease/exonuclease/phosphatase	enzyme
1520	119863854	isoprenylcysteine carboxyl methyltransferase	enzyme
1521	119863855	hypothetical protein	orf
1522	119863856	hypothetical protein	orf
1523	119863857	transporter major facilitator superfamily MFS_1	transportr
1524	119863858	hypothetical protein	orf
1525	119863859	hypothetical protein UPF0114	orf
1526	119863860	K+-dependent Na+/Ca+ exchanger related-protein	transportr
1527	119863861	hypothetical protein	orf
1529	119863862	carbonic anhydrase	enzyme
1530	119863863	hypothetical protein	orf
1531	119863864	pseudouridine synthase	enzyme
1532	119863865	ATP-dependent RNA helicase, DEAD box family	enzyme
1533	119863866	heat shock protein Hsp20	factor
1534	119863867	CMP/dCMP deaminase, zinc-binding	enzyme
1535	119863868	hypothetical protein	orf
1537	119863869	hypothetical protein	orf
1538	119863870	transposase, IS4	horizontal
1539	119863871	transposase IS4 family	horizontal
1540	119863872	hypothetical protein	orf
1542	119863873	hypothetical protein	orf
1543	119863874	fused DNA-binding transcriptional regulator and proline dehydrogenase and pyrroline-5-carboxylate dehydrogenase, putA	enzyme
1544	119863875	peptidase M23B	enzyme
1545	119863876	hypothetical protein DUF583	domain
1548	119863877	deoxyribodipyrimidine photolyase, FAD- binding- domain protein	enzyme
1549	119863878	deoxyribodipyrimidine photo-lyase	enzyme
1550	119863879	hypothetical protein	orf
1551	119863880	deoxyribodipyrimidine photolyase-related protein	enzyme
1552	119863881	transposase, IS4 family protein	horizontal
1553	119863882	multiple antibiotic resistance (MarC)-related proteins	transportr
1555	119863883	hypothetical protein	orf
1556	119863884	predicted lipoprotein	lipoprotn
1557	119863885	hypothetical protein	orf
1559	119863886	hypothetical protein	orf
1560	119863887	transposase ISSod7	horizontal
1561	119863888	hypothetical protein	orf
1562	119863889	diguanylate cyclase/phosphodiesterase	regulator
1564	119863890	hypothetical protein	orf
1565	119863891	amidohydrolase-like	enzyme
1567	119863892	hypothetical protein UPF0061	orf
1569	119863893	hypothetical protein DUF125	domain
1572	119863894	2-methylcitrate dehydratase	enzyme
1573	119863895	glutathione-dependent formaldehyde-activating, GFA	factor
1574	119863896	transporter major facilitator superfamily MFS_1	transportr
1575	119863897	AFG1-family ATPase	enzyme
1576	119863898	hypothetical protein	orf
1577	119863899	FAD dependent oxidoreductase	enzyme
1578	119863900	ABC transporter ATP-binding protein	transportr
1579	119863901	ABC-type transporter protein	transportr
1580	119863902	hypothetical secreted hydrolase	domain
1581	119863903	hypothetical protein	orf
1582	119863904	hypothetical protein	orf
1584	119863905	hypothetical protein	orf
1585	119863906	hypothetical protein	orf
1586	119863907	CRISPR-associated helicase Cas3	domain
1587	119863908	CRISPR-associated helicase Cas3	domain
1588	119863909	hypothetical protein	orf
1589	119863910	CRISPR-associated protein, Cse4 family	domain
1590	119863911	CRISPR-associated protein Cas5 family	domain
1591	119863912	CRISPR-associated protein, Cse1 family	domain
1592	119863913	CRISPR-associated protein Cas1	domain
1593	119863914	CRISPR-associated protein Cas2	domain
1594	119863915	resolvase, N-terminal domain	enzyme
1595	119863916	hypothetical protein	orf
1596	119863917	hypothetical protein	orf
1597	119863918	prophage CP4-57 regulatory	horizontal
1598	119863919	prophage CP4-57 regulatory	horizontal
1600	119863920	hypothetical protein	orf
1601	119863921	phage integrase family protein	horizontal
1602	119863922	SsrA-binding protein	factor
1603	119863923	cyclase/dehydrase	enzyme
1604	119863924	hypothetical protein UPF0125	orf
1605	119863925	outer membrane lipoprotein OmlA	lipoprotn
1606	119863926	shikimate/quinate 5-dehydrogenase AroE	enzyme
1607	119863927	peptide chain release factor 1 prfA	factor
1608	119863928	modification methylase, HemK family	enzyme
1609	119863929	hypothetical protein	orf
1610	119863930	hypothetical protein	orf
1611	119863931	2-dehydro-3-deoxyphosphooctonate aldolase	enzyme
1612	119863932	membrane protein DUF423	membrane
1613	119863933	methyltransferase	enzyme
1614	119863934	hypothetical protein DUF882	domain
1615	119863935	cell wall degradation protein	carrier
1616	119863936	phage shock protein C	horizontal
1617	119863937	phage shock B family protein	horizontal
1618	119863938	hypothetical protein	orf
1619	119863939	peptidyl-prolyl cis-trans isomerase PpiC-type	factor
1620	119863940	HAD-superfamily subfamily IIA hydrolase dehalogenase-like protein	enzyme
1621	119863941	beta-lactamase	enzyme
1622	119863942	hypothetical protein	orf
1623	119863943	methionyl-tRNA synthetase	enzyme
1624	119863944	predicted ATPase, mrp protein	enzyme
1626	119863945	glutamyl-tRNA synthetase	enzyme
1627	119863946	ammonium transporter, Rh family protein	transportr
1628	119863947	uracil phosphoribosyltransferase	enzyme
1629	119863948	uracil-xanthine permease	enzyme
1630	119863949	hypothetical protein	orf
1631	119863950	hypothetical protein	orf
1633	119863951	HAD-superfamily phosphatase subfamily IIIC:FkbH-like domain	enzyme
1634	119863952	predicted acyl carrier protein	carrier
1635	119863953	lactoylglutathione lyase, YQJC B.subtilis ortholog	enzyme
1636	119863954	membrane bound O-acyl transferase, MBOAT family protein	enzyme
1637	119863955	hypothetical protein	orf
1638	119863956	Integrase, catalytic region	horizontal
1641	119863957	transposase IS3/IS911 family protein	horizontal
1642	119863958	membrane-bound serine protease (ClpP class)	enzyme
1643	119863959	band 7 protein	domain
1644	119863960	hypothetical protein	orf
1645	119863961	alcohol dehydrogenase, iron-containing	enzyme
1646	119863962	fused phosphoribosyl-AMP cyclohydrolase and phosphoribosyl-ATP pyrophosphatase	enzyme
1647	119863963	imidazoleglycerol phosphate synthase, cyclase subunit HisF	enzyme
1648	119863964	hypothetical protein DUF411	domain
1649	119863965	hypothetical protein	orf
1650	119863966	hypothetical protein	orf
1651	119863967	hypothetical protein	orf
1652	119863968	phosphoribosylformimino-5-aminoimidazole carboxamide ribotide isomerase PurE	enzyme
1653	119863969	imidazole glycerol phosphate synthase, glutamine amidotransferase subunit HisH	enzyme
1654	119863970	fused imidazoleglycerol-phosphate dehydratase and histidinol phosphatase HisB?	enzyme
1655	119863971	histidinol-phosphate aminotransferase HisC	enzyme
1656	119863972	histidinol dehydrogenase His D	enzyme
1657	119863973	ATP phosphoribosyltransferase HisG	enzyme
1658	119863974	hypothetical protein	orf
1659	119863975	hypothetical protein	orf
1660	119863976	disulphide bond formation protein DsbB	enzyme
1661	119863977	fatty acid responsive transcription factor FadR domain protein	factor
1662	119863978	DNA segregation ATPase FtsK	enzyme
1663	119863979	outer membrane lipoprotein carrier protein LolA	lipoprotn
1664	119863980	AAA ATPase, central domain protein	enzyme
1665	119863981	camphor resistance protein CrcB	carrier
1666	119863982	seryl-tRNA synthetase SerS	enzyme
1667	119863983	transporter major facilitator superfamily MFS_1	transportr
1668	119863984	ribonuclease D	enzyme
1669	119863985	3-isopropylmalate dehydratase, large subunit	enzyme
1670	119863986	3-isopropylmalate dehydratase, small subunit	enzyme
1672	119863987	hypothetical protein	orf
1673	119863988	peptidase C1A, papain	enzyme
1674	119863989	hypothetical protein	orf
1675	119863990	hypothetical protein	orf
1676	119863991	hypothetical protein	orf
1677	119863992	ferredoxin--NADP(+) reductase	carrier
1678	119863993	ABC-type uncharacterized transport system auxiliary component-like	transportr
1679	119863994	cell entry related domain protein	carrier
1680	119863995	ABC transporter ATP-binding protein	transportr
1681	119863996	hypothetical protein DUF140	domain
1682	119863997	hypothetical protein 698	orf
1683	119863998	predicted transposase	horizontal
1684	119863999	polyunsaturated fatty acid synthase PfaA	enzyme
1685	119864000	polyunsaturated fatty acid synthase PfaB	enzyme
1686	119864001	polyunsaturated fatty acid synthase PfaC	enzyme
1687	119864002	polyunsaturated fatty acid synthase PfaD	enzyme
1689	119864003	transcriptional regulator, substrate-binding of LysR family	regulator
1690	119864004	similar to glycolate oxidase	enzyme
1691	119864005	4Fe-4S ferredoxin, iron-sulfur binding domain protein	carrier
1692	119864006	hypothetical protein DUF162	domain
1694	119864007	hypothetical protein	orf
1696	119864008	hypothetical protein	orf
1698	119864009	hypothetical protein	orf
1699	119864010	diguanylate cyclase with GAF sensor	regulator
1700	119864011	accessory gene regulator	regulator
1701	119864012	2OG-Fe(II) oxygenase	enzyme
1702	119864013	ROK family protein, repressor or kinase	regulator
1704	119864014	lipolytic enzyme, G-D-S-L family	enzyme
1705	119864015	glyoxalase/bleomycin resistance protein/dioxygenase	enzyme
1706	119864016	hypothetical protein DUF81	domain
1707	119864017	hypothetical protein	orf
1708	119864018	methyltransferase type 11	enzyme
1710	119864019	hypothetical protein	orf
1711	119864020	hypothetical protein	orf
1712	119864021	phosphoesterase, PA-phosphatase related, PAP2 family	enzyme
1713	119864022	diacylglycerol kinase	enzyme
1714	119864023	antibiotic biosynthesis monooxygenase	enzyme
1715	119864024	hypothetical protein	orf
1716	119864025	NmrA family protein	domain
1717	119864026	LGFP repeat protein	domain
1718	119864027	transporter, NRAMP family	transportr
1719	119864028	zinc finger, CDGSH-type domain protein	domain
1720	119864029	predicted transcriptional regulator, fis family	regulator
1721	119864030	hypothetical protein	orf
1722	119864031	hypothetical transmembrane protein DUF6	membrane
1723	119864032	diguanylate cyclase/phosphodiesterase with PAS/PAC and GAF sensor(s)	regulator
1726	119864033	2-dehydro-3-deoxyphosphoheptonate aldolase AroF,G,H	enzyme
1727	119864034	hypothetical protein	orf
1728	119864035	outer membrane efflux family protein	transportr
1729	119864036	isochorismatase hydrolase	enzyme
1730	119864037	nicotinate phosphoribosyltransferase	enzyme
1731	119864038	galactoside O-acetyltransferase	enzyme
1732	119864039	magnesium and cobalt transport protein CorA	transportr
1733	119864040	amino acid permease-associated region	transportr
1734	119864041	MscS mechanosensitive ion channel	transportr
1735	119864042	hypothetical protein	orf
1736	119864043	hypothetical protein DUF399	domain
1737	119864044	predicted cytochrome c oxidase, subunit I	enzyme
1738	119864045	fumarate hydratase	enzyme
1739	119864046	hypothetical protein	orf
1740	119864047	hypothetical protein	orf
1741	119864048	hypothetical protein	orf
1742	119864049	glutathione S-transferase, C-terminal domain	enzyme
1743	119864050	hypothetical protein	orf
1744	119864051	malic enzyme aka malate dehydrogenase (oxaloacetate-decarboxylating) (NADP(+))	enzyme
1745	119864052	transcriptional regulator (NifA family) interaction with sigma-54 factor	regulator
1746	119864053	sensor histidine kinase with PAS domain	regulator
1747	119864054	response regulator receiver	regulator
1748	119864055	gas vesicle protein GVPa	structural
1749	119864056	ATP synthase B subunit (AtpF)	enzyme
1750	119864057	gas vesicle protein GvpN	structural
1751	119864058	hypothetical protein	orf
1752	119864059	hypothetical protein	orf
1753	119864060	hypothetical protein	orf
1754	119864061	hypothetical protein	orf
1756	119864062	acriflavin resistance protein	transportr
1757	119864063	efflux transporter, RND family, MFP subunit	transportr
1758	119864064	transcriptional regulator of TetR family	regulator
1759	119864065	hypothetical protein	orf
1760	119864066	2'-5' RNA ligase	enzyme
1761	119864067	hypothetical protein	orf
1762	119864068	hypothetical protein	orf
1763	119864069	ribosomal subunit interface protein	factor
1764	119864070	Na+/H+ antiporter	transportr
1765	119864071	hypothetical protein	orf
1766	119864072	hypothetical protein	orf
1767	119864073	hypothetical protein	orf
1768	119864074	ABC transporter complex for phosphonate inner membrane binding subunit	transportr
1769	119864075	ABC transporter ATP-binding protein, predicted for phosphonate	transportr
1770	119864076	ABC phosphonate transporter periplasmic phosphonate-binding protein	transportr
1771	119864077	D-erythrose-4-phosphate dehydrogenase	enzyme
1772	119864078	NAD-dependent epimerase/dehydratase	enzyme
1773	119864079	rare lipoprotein A	lipoprotn
1774	119864080	Water Stress and Hypersensitive Response, putative lipoprotein	regulator
1776	119864081	hypothetical protein	orf
1777	119864082	aspartyl aminopeptidase	enzyme
1778	119864083	diguanylate cyclase regulation, EAL domain	regulator
1779	119864084	esterase/lipase/thioesterase family protein	domain
1782	119864085	gamma-D-glutamate-meso-diaminopimelate muropeptidase	enzyme
1783	119864086	hypothetical protein	orf
1784	119864087	hypothetical protein	orf
1785	119864088	SOUL heme-binding protein	factor
1786	119864089	cytochrome bd-type quinol oxidase subunit 2	enzyme
1787	119864090	cytochrome bd ubiquinol oxidase, subunit I	enzyme
1788	119864091	hypothetical protein	orf
1790	119864092	transcriptional regulator of TetR family	regulator
1791	119864093	amine oxidase	enzyme
1792	119864094	glutathione S-transferase, N-terminal domain, or maleylacetoacetate isomerase	enzyme
1793	119864095	transcriptional regulator	regulator
1794	119864096	glycosyl transferase, group 1	enzyme
1795	119864097	hypothetical protein	orf
1796	119864098	drug resistance transporter, Bcr/CflA subfamily	transportr
1798	119864099	hypothetical protein DUF1499	domain
1800	119864100	peptidase M48, Ste24p	enzyme
1801	119864101	hypothetical protein	orf
1802	119864102	transporter major facilitator superfamily MFS_1	transportr
1803	119864103	hypothetical protein DUF81	domain
1804	119864104	hypothetical transmembrane protein DUF6	membrane
1805	119864105	dienelactone hydrolase	enzyme
1806	119864106	heat shock protein Hsp20	factor
1807	119864107	ATP-dependent RNA helicase, DEAD box family	enzyme
1808	119864108	CMP/dCMP deaminase, zinc-binding	enzyme
1809	119864109	oxidoreductase domain protein	domain
1810	119864110	RNA binding S1 domain protein	domain
1811	119864111	S-adenosylmethionine-dependent methyltransferase	enzyme
1812	119864112	nucleotide phosphate derivative pyrophosphohydrolases, MutT/nudix family protein	enzyme
1813	119864113	hypothetical protein	orf
1814	119864114	ion transport 2 domain protein,	transportr
1815	119864115	integrase, catalytic region	horizontal
1816	119864116	metallophosphoesterase	domain
1817	119864117	hypothetical protein	orf
1818	119864118	hypothetical protein	orf
1819	119864119	predicted ribonuclease BN	enzyme
1820	119864120	hypothetical protein	orf
1821	119864121	diguanylate cyclase	regulator
1822	119864122	alpha/beta hydrolase fold	domain
1823	119864123	hypothetical protein	orf
1824	119864124	hypothetical protein	orf
1825	119864125	sulfotransferase	enzyme
1826	119864126	small multidrug resistance protein, membrane transport protein	orf
1827	119864127	manganese-dependent inorganic pyrophosphatase containing DHHA2 domain	domain
1828	119864128	permease, inner membrane protein	transportr
1829	119864129	thiol-disulfide isomerase and thioredoxins	enzyme
1830	119864130	cytochrome c, class I	carrier
1831	119864131	aldehyde dehydrogenase, small subunit, [2Fe-2S]-binding domain membrane-bound protein	enzyme
1832	119864132	aldehyde oxidase and xanthine dehydrogenase, large subunit, molybdopterin binding, membrane-bound	enzyme
1833	119864133	isoquinoline 1-oxidoreductase maturation factor	factor
1834	119864134	isoquinoline 1-oxidoreductase maturation factor	factor
1835	119864135	diguanylate cyclase with PAS/PAC sensor	regulator
1836	119864136	hypothetical protein	orf
1837	119864137	pyridine nucleotide-disulphide oxidoreductase, FAD-dependent	enzyme
1838	119864138	hypothetical protein	orf
1839	119864139	diguanylate cyclase/phosphodiesterase with PAS/PAC and GAF sensor(s)	regulator
1840	119864140	CheR/CheB-type of MCP methyltransferase and sensor PAS/PAC domains	regulator
1841	119864141	diguanylate cyclase/phosphodiesterase	regulator
1842	119864142	hypothetical protein	orf
1843	119864143	arsenical-resistance protein	transportr
1844	119864144	phospholipase family, patatin-like protein	enzyme
1845	119864145	hypothetical protein DUF1415	domain
1846	119864146	SMC domain protein	domain
1847	119864147	hypothetical protein	orf
1848	119864148	hypothetical protein	orf
1849	119864149	hypothetical protein	orf
1850	119864150	hypothetical protein	orf
1851	119864151	hypothetical protein	orf
1852	119864152	2-amino-3-ketobutyrate coenzyme A ligase	enzyme
1853	119864153	L-threonine 3-dehydrogenase	enzyme
1854	119864154	hypothetical protein	orf
1855	119864155	hypothetical protein	orf
1856	119864156	peptidylprolyl isomerase, FKBP-type	factor
1857	119864157	DNA polymerase B region	enzyme
1858	119864158	hypothetical protein	orf
1859	119864159	thioredoxin domain	domain
1860	119864160	dihydrodipicolinate synthase dapA	enzyme
1861	119864161	lipoprotein of NlpBDapX family	lipoprotn
1862	119864162	phosphoribosylaminoimidazole-succinocarboxamide synthase PurC	enzyme
1864	119864163	response regulator	regulator
1865	119864164	AMP-dependent synthetase and ligase	enzyme
1866	119864165	predicted AcnD-accessory protein PrpF	factor
1867	119864166	2-methylisocitrate dehydratase, Fe/S-dependent AcnD	enzyme
1868	119864167	2-methylcitrate synthase/citrate synthase II	enzyme
1869	119864168	methylisocitrate lyase	enzyme
1870	119864169	transcriptional regulator (GntR family) with HTH domain	regulator
1871	119864170	hypothetical protein DUF112	domain
1872	119864171	predicted tricarboxylic transport TctB	transportr
1873	119864172	hypothetical protein UPF0065	orf
1874	119864173	Cof-like hydrolase	enzyme
1875	119864174	predicted primosomal replication protein N''	factor
1876	119864175	hypothetical protein	orf
1877	119864176	hypothetical protein	orf
1878	119864177	band 7 protein	domain
1879	119864178	inner membrane protein DUF107	membrane
1880	119864179	diguanylate cyclase	regulator
1881	119864180	cold-shock protein, DNA-binding	factor
1882	119864181	hypothetical protein	orf
1883	119864182	phosphoesterase, PA-phosphatase related	enzyme
1884	119864183	nucleotide phosphate derivative pyrophosphohydrolases, MutT/nudix family protein	enzyme
1885	119864184	DNA polymerase III, epsilon subunit	enzyme
1886	119864185	hypothetical protein	orf
1887	119864186	transcriptional regulator of LysR family	regulator
1888	119864187	succinic-semialdehyde dehydrogenase	enzyme
1889	119864188	4-aminobutyrate aminotransferase	enzyme
1890	119864189	MscS mechanosensitive ion channel	transportr
1891	119864190	hypothetical protein UPF0052 and CofD	orf
1892	119864191	lipase, class 3	enzyme
1893	119864192	hypothetical protein	orf
1894	119864193	hypothetical protein	orf
1895	119864194	restriction enzyme, EcoEI R, C-terminal domain	enzyme
1897	119864195	restriction modification system DNA specificity domain	enzyme
1898	119864196	hypothetical protein	orf
1899	119864197	hypothetical protein	orf
1900	119864198	phage integrase family protein	horizontal
1901	119864199	metal-dependent phosphohydrolase, HD region	domain
1902	119864200	Inosine/uridine-preferring nucleoside hydrolase	enzyme
1903	119864201	adenylate cyclase	regulator
1904	119864202	hypothetical protein	orf
1905	119864203	hypothetical protein DUF480	domain
1906	119864204	ADP-ribosylation/Crystallin J1	enzyme
1907	119864205	N-acetyltransferase or aminomutase, GCN5-related	enzyme
1908	119864206	hypothetical protein	orf
1910	119864207	hypothetical protein	orf
1911	119864208	hypothetical protein	orf
1914	119864209	hypothetical protein DUF490	domain
1915	119864210	surface antigen (D15)	factor
1916	119864211	heat shock protein HtpX	factor
1917	119864212	peptidyl-prolyl cis-trans isomerase PpiC-type	factor
1918	119864213	ABC transporter for amino acids ATP-binding protein	transportr
1919	119864214	ABC polar amino acid transporter inner membrane protein	transportr
1920	119864215	ABC amino acid transporter extracellular solute-binding protein, family 3	transportr
1921	119864216	dethiobiotin synthase BioD	enzyme
1922	119864217	biotin biosynthesis protein BioC	orf
1923	119864218	8-amino-7-oxononanoate synthase BioF	enzyme
1924	119864219	biotin synthase BioB	enzyme
1925	119864220	adenosylmethionine-8-amino-7-oxononanoate aminotransferase (7,8-diaminopelargonic acid synthase) BioA	enzyme
1926	119864221	asparaginyl-tRNA synthetase AsnS	enzyme
1927	119864222	hypothetical protein	orf
1928	119864223	dimethylmenaquinone methyltransferase	enzyme
1930	119864224	hypothetical protein	orf
1931	119864225	hypothetical protein	orf
1932	119864226	hypothetical protein	orf
1933	119864227	N-acetyltransferase, GCN5-related	enzyme
1934	119864228	hypothetical protein	orf
1935	119864229	hypothetical protein	orf
1936	119864230	hypothetical protein	orf
1938	119864231	hypothetical protein	orf
1939	119864232	hypothetical protein	orf
1940	119864233	2-nitropropane dioxygenase, NPD	enzyme
1941	119864234	ion transport protein	transportr
1942	119864235	stress responsive alpha-beta barrel domain protein	domain
1943	119864236	transcriptional regulator of MerR family	regulator
1945	119864237	mercuric transport protein periplasmic component	transportr
1946	119864238	hypothetical protein	orf
1947	119864239	hypothetical protein	orf
1948	119864240	hypothetical protein with flavoprotein domain	domain
1949	119864241	hypothetical protein	orf
1950	119864242	nucleoside recognition domain protein	domain
1951	119864243	methyl viologen efflux pump	transportr
1952	119864244	cation diffusion facilitator family transporter	transportr
1953	119864245	cold-shock protein, DNA-binding	factor
1954	119864246	alpha amylase, catalytic region	enzyme
1955	119864247	alcohol dehydrogenase, zinc-binding domain protein	enzyme
1956	119864248	ABC sugar transporter extracellular solute-binding protein, family 1	transportr
1957	119864249	ABC transporter substrate binding inner membrane protein	transportr
1958	119864250	ABC sugar transporter inner membrane binding protein	transportr
1959	119864251	ABC transporter for sugar ATP-binding protein	transportr
1960	119864252	hypothetical protein	orf
1961	119864253	hypothetical protein	orf
1963	119864254	hypothetical protein	orf
1964	119864255	hypothetical protein	orf
1965	119864256	amidophosphoribosyltransferase PurF	enzyme
1966	119864257	colicin V production protein	enzyme
1967	119864258	sporulation domain protein	carrier
1968	119864259	bifunctional folylpolyglutamate synthase and dihydrofolate synthase FolC	enzyme
1969	119864260	tRNA pseudouridine synthase A	enzyme
1970	119864261	hypothetical protein	orf
1971	119864262	DNA topoisomerase I	enzyme
1972	119864263	peptidase S49, N-terminal domain protein	enzyme
1973	119864264	short-chain dehydrogenase/reductase SDR	enzyme
1974	119864265	lipid A biosynthesis (KDO)2-(lauroyl)-lipid IVA acyltransferase	enzyme
1975	119864266	CDP-diacylglycerol--serine O-phosphatidyltransferase	enzyme
1976	119864267	aspartate transaminase	enzyme
1977	119864268	fumarate hydratase	enzyme
1978	119864269	para-aminobenzoate synthase, subunit I	enzyme
1979	119864270	transcriptional regulator cys regulon LysR family	regulator
1980	119864271	chaperone dnaK suppressor	factor
1981	119864272	ATP-dependent protease La	enzyme
1982	119864273	beta-hydroxyacyl-(acyl-carrier-protein) dehydratase FabA	domain
1983	119864274	signal peptide peptidase SppA, 67K type	enzyme
1984	119864275	hypothetical protein	orf
1985	119864276	fused respiratory FAD-dependent NADH dehydrogenase and cupric reductase	enzyme
1986	119864277	hypothetical protein UPF0227	orf
1987	119864278	glycoside hydrolase, family 3 domain protein	enzyme
1988	119864279	pilus assembly protein FimV-like Tfp	structural
1992	119864280	pilus assembly protein FimV-like Tfp	structural
1993	119864281	aspartate-semialdehyde dehydrogenase asd	enzyme
1994	119864282	erythronate-4-phosphate dehydrogenase	enzyme
1995	119864283	3-oxoacyl-(acyl-carrier-protein) synthase I	enzyme
1996	119864284	fused 5-methylaminomethyl-2-thiouridine-forming enzyme methyltransferase and FAD-dependent demodification enzyme	enzyme
1997	119864285	3-oxoacyl-[acyl-carrier-protein) synthase III C terminal domain protein	enzyme
1998	119864286	alpha/beta hydrolase fold (as in hydrolases or acyltransferases)	domain
1999	119864287	peptide synthase, AMP-dependent synthetase and ligase	enzyme
2000	119864288	3-beta hydroxysteroid dehydrogenase/isomerase	enzyme
2001	119864289	hypothetical protein	orf
2003	119864290	hypothetical protein	orf
2004	119864291	glyceraldehyde-3-phosphate dehydrogenase, type I	enzyme
2005	119864292	stress protein, tellurium resistance protein TerD	factor
2006	119864293	diguanylate cyclase/phosphodiesterase with PAS/PAC sensor(s)	regulator
2007	119864294	hypothetical protein	orf
2008	119864295	ABC transporter extracellular solute-binding protein, family 1	transportr
2009	119864296	ABC sugar transporter inner membrane binding protein	transportr
2010	119864297	ABC transporter substrate binding inner membrane protein	transportr
2011	119864298	ABC transporter ATP-binding protein	transportr
2012	119864299	PTS system, EIIB subunit	transportr
2013	119864300	transcriptional regulator of LacI family	regulator
2014	119864301	glycoside hydrolase, clan GH-D	enzyme
2015	119864302	UDP-glucose 4-epimerase	enzyme
2016	119864303	galactose-1-phosphate uridylyltransferase	enzyme
2017	119864304	galactokinase	enzyme
2018	119864305	galactose mutarotase	enzyme
2019	119864306	beta-galactosidase	enzyme
2020	119864307	heavy metal translocating P-type ATPase (predicted copper)	transportr
2024	119864308	fused PAS sensor histidine kinase protein and response regulator	regulator
2025	119864309	response regulator receiver modulated diguanylate phosphodiesterase	regulator
2026	119864310	metallopeptidase M24 family	domain
2027	119864311	amidohydrolase	enzyme
2028	119864312	YheO domain protein	domain
2029	119864313	predicted endoribonuclease L-PSP	enzyme
2030	119864314	2,3-diaminopropionate ammonia-lyase	enzyme
2031	119864315	Asp/Glu racemase	enzyme
2032	119864316	hypothetical transmembrane protein DUF6	membrane
2033	119864317	tripartite ATP-independent (TRAP) C4-dicarboxylate transporter, inner membraneDctM subunit	transportr
2034	119864318	tripartite ATP-independent (TRAP) C4-dicarboxylate transporter inner membrane DctQ subunit	transportr
2035	119864319	tripartite ATP-independent (TRAP) C4-dicarboxylate transporter, periplasmic DctP subunit	transportr
2040	119864320	UDP-galactopyranose mutase	enzyme
2041	119864321	polysaccharide biosynthesis protein	factor
2042	119864322	transposase, IS4 family protein	horizontal
2044	119864323	hypothetical protein	orf
2045	119864324	ferritin, Dps family protein	carrier
2047	119864325	transcriptional regulator, substrate-binding of LysR family	regulator
2048	119864326	phosphoribosylaminoimidazole carboxylase, catalytic subunit	enzyme
2049	119864327	phosphoribosylaminoimidazole carboxylase	enzyme
2050	119864328	sulfate transporter	transportr
2051	119864329	diguanylate cyclase/phosphodiesterase with PAS/PAC sensor(s)	regulator
2054	119864330	transaldolase	enzyme
2055	119864331	PTS system for ascorbate IIC protein	transportr
2056	119864332	PTS system, lactose/cellobiose-specific IIB subunit	transportr
2057	119864333	PTS system for sugar, EIIA 2 subunit	transportr
2058	119864334	transcriptional regulator of LacI family	regulator
2059	119864335	pyrimidine 5'-nucleotidase	enzyme
2061	119864336	hypothetical protein DUF45	domain
2062	119864337	hypothetical protein UPF0061	orf
2063	119864338	glucose-1-phosphate adenylyl transferase	enzyme
2064	119864339	glutaredoxin	carrier
2065	119864340	nucleotide phosphate derivative pyrophosphohydrolases, MutT/nudix family protein	enzyme
2066	119864341	hypothetical protein	orf
2067	119864342	sterol-binding domain protein	domain
2069	119864343	fused ABC lipid A exporter family, ATPase and inner membrane subunits	transportr
2070	119864344	transcriptional regulator BetI	regulator
2071	119864345	betaine aldehyde dehydrogenase	enzyme
2072	119864346	choline dehydrogenase	enzyme
2073	119864347	ABC glycine betaine/L-proline transporter, periplasmic substrate-binding subunit	transportr
2074	119864348	ABC transporter substrate binding inner membrane protein	transportr
2075	119864349	ABC glycine betaine/L-proline transporter, ATPase subunit	transportr
2076	119864350	predicted transporter, BCCT family protein	transportr
2077	119864351	transcriptional regulator of MarR family	regulator
2078	119864352	transport-associated	transportr
2079	119864353	hypothetical protein	orf
2081	119864354	NADPH-dependent FMN reductase (D-amino acid?)	enzyme
2082	119864355	D-amino-acid dehydrogenase, small subunit	enzyme
2083	119864356	amino acid transport integral membrane protein	transportr
2084	119864357	alanine racemase	enzyme
2085	119864358	excinuclease ABC, A subunit	enzyme
2087	119864359	alpha/beta hydrolase fold	domain
2088	119864360	diguanylate cyclase/phosphodiesterase with PAS/PAC and GAF sensor(s)	regulator
2089	119864361	N-acetyltransferase, GCN5-related	enzyme
2091	119864362	transcriptional regulator for glycerol-3-phosphate regulon, DeoR family	regulator
2092	119864363	glycerophosphodiester phosphodiesterase	enzyme
2093	119864364	ABC glycerol-3-phosphate transporter extracellular solute-binding protein, family 1	transportr
2094	119864365	ABC sn-glycerol-3-phosphate transporter, binding protein inner membrane subunit	transportr
2095	119864366	ABC sn-glycerol-3-phosphate transporter, binding protein inner membrane subunit	transportr
2096	119864367	ABC transporter ATP-binding subunit	transportr
2097	119864368	HAD-superfamily hydrolase, subfamily IIB	enzyme
2098	119864369	aspartate racemase	enzyme
2099	119864370	SMP-30/Gluconolaconase/LRE domain protein	domain
2100	119864371	hypothetical protein	orf
2102	119864372	hypothetical protein	orf
2103	119864373	diguanylate phosphodiesterase with CBS domains	regulator
2104	119864374	UvrD/REP helicase	enzyme
2106	119864375	short-chain dehydrogenase/reductase SDR	enzyme
2107	119864376	glycoside hydrolase, family 3 domain protein	enzyme
2108	119864377	predicted thiol-disulphide oxidoreductase DCC	enzyme
2109	119864378	short-chain dehydrogenase/reductase SDR	enzyme
2110	119864379	NADH:ubiquinone oxidoreductase complex I intermediate-associated protein 30	enzyme
2111	119864380	Bax domain protein	domain
2112	119864381	hypothetical protein	orf
2113	119864382	hypothetical protein	orf
2114	119864383	hypothetical protein	orf
2116	119864384	malate/L-lactate dehydrogenase	enzyme
2117	119864385	proline racemase	enzyme
2118	119864386	transcriptional regulator (GntR family) with HTH domain	regulator
2119	119864387	isochorismatase hydrolase	enzyme
2120	119864388	aconitate hydratase 1	enzyme
2121	119864389	hypothetical protein	orf
2122	119864390	oxidoreductase alpha (molybdopterin) subunit	enzyme
2123	119864391	formate dehydrogenase, subunit FdhD	enzyme
2124	119864392	hypothetical protein	orf
2125	119864393	hypothetical protein	orf
[truncated: 1,546 more rows]
